# Supplementary material for: Dichlorido[2-diphenyl­phosphanyl-N-(pyridin-3-ylmeth­yl)benzyl­idenamine-κ2 P,N]platinum(II)
Source: Acta Crystallogr Sect E Struct Rep Online. 2011 Oct 5;67(Pt 11):m1497. doi: 10.1107/S1600536811040086 (PMC3246929; doi:10.1107/S1600536811040086)
Supplement: Supplementary file 1 [file e-67-m1497-sup1.cif]

##############################################################################
#                                                                            #
# This CIF contains the data in a paper accepted for publication in          #
# Acta Crystallographica Section E. It conforms to the requirements of       #
# Notes for Authors for Acta Crystallographica Section E, and has been       #
# peer reviewed under the auspices of the IUCr Commission on Journals.       #
#                                                                            #
# Full details of the Crystallographic Information File format               #
# are given in the paper "The Crystallographic Information File (CIF):       #
# a New Standard Archive File for Crystallography" by S. R. Hall, F. H.      #
# Allen and I. D. Brown [Acta Cryst. (1991), A47, 655-685].                  #
#                                                                            #
# The current version of the core CIF dictionary is obtainable from          #
# ftp://ftp.iucr.org/pub/cif_core.dic.                                       #
#                                                                            #
# Software is freely available for graphical display of the structure(s)     #
# in this CIF. For information consult the CIF software page                 #
# http://www.iucr.org/resources/cif/software.                                #
#                                                                            #
# This file may be used for bona fide research purposes within the           #
# scientific community so long as proper attribution is given to the journal # 
# article from which it was obtained.                                        #
#                                                                            #
##############################################################################
data_global
_audit_creation_method     'WinGX routine CIF_UPDATE'
_audit_conform_dict_name     cif_core.dic
_audit_conform_dict_version     2.4
_journal_date_recd_electronic     2011-09-22
_journal_date_accepted     2011-09-29
_journal_name_full     'Acta Crystallographica, Section E'
_journal_year     2011
_journal_volume     67
_journal_issue     11
_journal_page_first     m1497
_journal_page_last     m1497
_journal_paper_category     QM
_journal_coeditor_code     GO2028
_publ_contact_author_name     'Chiririwa, Haleden'
_publ_contact_author_address
;
Research Centre for Synthesis and Catalysis
Department of Chemistry,
University of Johannesburg,
PO Box 524 Auckland Park,
Johannesburg 2006
South Africa
;
_publ_contact_author_email     harrychiririwa@yahoo.com
_publ_contact_author_fax     '+27 (011) 5592819'
_publ_contact_author_phone     '+27 (011) 5594007'
_publ_section_title
;\
Dichlorido[2-diphenylphosphanyl-<i>N</i>-(pyridin-3-ylmethyl)benzylidenamine-\
\k^2^<i>P</i>,<i>N</i>]platinum(II)
;
loop_
    _publ_author_name
    _publ_author_address
    'Chiririwa, Haleden'
;
Research Centre for Synthesis and Catalysis
Department of Chemistry,
University of Johannesburg,
PO Box 524 Auckland Park,
Johannesburg 2006
South Africa
;
    'Meijboom, Reinout'
;
Research Centre for Synthesis and Catalysis
Department of Chemistry,
University of Johannesburg,
PO Box 524 Auckland Park,
Johannesburg 2006
South Africa
;
data_I
_audit_creation_method     SHELXL-97
_chemical_name_systematic
;
Dichlorido[2-diphenylphosphanyl-<i>N</i>-(pyridin-3-ylmethyl)benzylidenamine-
\k^2^<i>P</i>,<i>N</i>]platinum(II)
;
_chemical_name_common     ?
_chemical_formula_moiety     'C25 H21 Cl2 N2 P Pt'
_chemical_formula_sum     'C25 H21 Cl2 N2 P Pt'
_chemical_formula_iupac     '[Pt Cl2 (C25 H21 N2 P)]'
_chemical_formula_weight     646.40
_chemical_melting_point     ?
_symmetry_cell_setting     triclinic
_symmetry_space_group_name_H-M     'P -1'
_symmetry_space_group_name_Hall     '-P 1'
loop_
    _symmetry_equiv_pos_as_xyz
    'x, y, z'
    '-x, -y, -z'
_cell_length_a     9.9684(14)
_cell_length_b     10.4129(15)
_cell_length_c     12.526(3)
_cell_angle_alpha     97.687(5)
_cell_angle_beta     98.363(5)
_cell_angle_gamma     114.499(3)
_cell_volume     1143.1(4)
_cell_formula_units_Z     2
_cell_measurement_reflns_used     16090
_cell_measurement_theta_min     2.20
_cell_measurement_theta_max     27.09
_cell_measurement_temperature     173(2)
_exptl_crystal_description     block
_exptl_crystal_colour     colourless
_exptl_crystal_size_max     0.07
_exptl_crystal_size_mid     0.06
_exptl_crystal_size_min     0.04
_exptl_crystal_density_diffrn     1.878
_exptl_crystal_density_meas     ?
_exptl_crystal_density_method     'not measured'
_exptl_crystal_F_000     624
_exptl_absorpt_coefficient_mu     6.457
_exptl_absorpt_correction_type     multi-scan
_exptl_absorpt_process_details     '(SADABS; Bruker, 2007)'
_exptl_absorpt_correction_T_min     0.6707
_exptl_absorpt_correction_T_max     0.8023
_exptl_special_details
;
Half sphere of data collected using SAINT strategy (Bruker, 2006).
 Crystal to detector distance = 50mm; combination of \f and \w scans of
 0.5\%, 10s per \%, 2 iterations.
;
_diffrn_ambient_temperature     173(2)
_diffrn_radiation_type     MoK\a
_diffrn_radiation_wavelength     0.71073
_diffrn_radiation_source     'fine-focus sealed tube'
_diffrn_radiation_monochromator     graphite
_diffrn_measurement_device_type     'Bruker Kappa DUO APEXII'
_diffrn_measurement_method     '0.5\% \f scans and \w'
_diffrn_reflns_number     16090
_diffrn_reflns_av_R_equivalents     0.0580
_diffrn_reflns_av_sigmaI/netI     0.0616
_diffrn_reflns_theta_min     2.20
_diffrn_reflns_theta_max     27.09
_diffrn_reflns_theta_full     27.09
_diffrn_measured_fraction_theta_max     0.993
_diffrn_measured_fraction_theta_full     0.993
_diffrn_reflns_limit_h_min     -12
_diffrn_reflns_limit_h_max     7
_diffrn_reflns_limit_k_min     -11
_diffrn_reflns_limit_k_max     13
_diffrn_reflns_limit_l_min     -16
_diffrn_reflns_limit_l_max     16
_diffrn_standards_number     0
_diffrn_standards_interval_count     0
_diffrn_standards_interval_time     0
_diffrn_standards_decay_%     0
_refine_special_details
;
 Refinement of F^2^ against ALL reflections.  The weighted R-factor wR and
 goodness of fit S are based on F^2^, conventional R-factors R are based
 on F, with F set to zero for negative F^2^. The threshold expression of
 F^2^ > 2sigma(F^2^) is used only for calculating R-factors(gt) etc. and is
 not relevant to the choice of reflections for refinement.  R-factors based
 on F^2^ are statistically about twice as large as those based on F, and R-
 factors based on ALL data will be even larger.
;
_reflns_number_total     4994
_reflns_number_gt     4177
_reflns_threshold_expression     I>2\s(I)
_refine_ls_structure_factor_coef     Fsqd
_refine_ls_matrix_type     full
_refine_ls_R_factor_all     0.0450
_refine_ls_R_factor_gt     0.0324
_refine_ls_wR_factor_gt     0.0578
_refine_ls_wR_factor_ref     0.0621
_refine_ls_goodness_of_fit_ref     1.005
_refine_ls_restrained_S_all     1.005
_refine_ls_number_reflns     4994
_refine_ls_number_parameters     280
_refine_ls_number_restraints     0
_refine_ls_hydrogen_treatment     constr
_refine_ls_weighting_scheme     calc
_refine_ls_weighting_details
         'calc w=1/[\s^2^(Fo^2^)+(0.0217P)^2^+0.0000P] where P=(Fo^2^+2Fc^2^)/3'
_atom_sites_solution_hydrogens     geom
_atom_sites_solution_primary     direct
_atom_sites_solution_secondary     difmap
_refine_ls_shift/su_max     0.001
_refine_ls_shift/su_mean     0.000
_refine_diff_density_max     0.869
_refine_diff_density_min     -1.024
_refine_ls_extinction_method     none
_refine_ls_extinction_coef     0
loop_
    _atom_type_symbol
    _atom_type_description
    _atom_type_scat_dispersion_real
    _atom_type_scat_dispersion_imag
    _atom_type_scat_source
    'C' 'C' 0.0033 0.0016
                         'International Tables Vol C Tables 4.2.6.8 and 6.1.1.4'
    'H' 'H' 0.0000 0.0000
                         'International Tables Vol C Tables 4.2.6.8 and 6.1.1.4'
    'N' 'N' 0.0061 0.0033
                         'International Tables Vol C Tables 4.2.6.8 and 6.1.1.4'
    'P' 'P' 0.1023 0.0942
                         'International Tables Vol C Tables 4.2.6.8 and 6.1.1.4'
    'Cl' 'Cl' 0.1484 0.1585
                         'International Tables Vol C Tables 4.2.6.8 and 6.1.1.4'
    'Pt' 'Pt' -1.7033 8.3905
                         'International Tables Vol C Tables 4.2.6.8 and 6.1.1.4'
_computing_data_collection     'APEX2 (Bruker, 2007)'
_computing_cell_refinement     'SAINT (Bruker, 2007)'
_computing_data_reduction     'SAINT (Bruker, 2007)'
_computing_structure_solution     'SHELXS97 (Sheldrick, 2008)'
_computing_structure_refinement     'SHELXL97 (Sheldrick, 2008)'
_computing_molecular_graphics     'X-SEED (Barbour, 2001)'
_computing_publication_material     'SHELXL97 (Sheldrick, 2008)'
loop_
    _atom_site_type_symbol
    _atom_site_label
    _atom_site_fract_x
    _atom_site_fract_y
    _atom_site_fract_z
    _atom_site_U_iso_or_equiv
    _atom_site_adp_type
    _atom_site_calc_flag
    _atom_site_refinement_flags
    _atom_site_occupancy
    _atom_site_symmetry_multiplicity
    _atom_site_disorder_assembly
    _atom_site_disorder_group
    Pt Pt1 0.30212(2) 0.26883(2) 0.257890(16) 0.02056(6) Uani d . 1 1 . .
    Cl Cl1 0.43855(18) 0.18884(16) 0.38298(11) 0.0407(4) Uani d . 1 1 . .
    Cl Cl2 0.28642(15) 0.09332(13) 0.11921(11) 0.0312(3) Uani d . 1 1 . .
    P P1 0.18282(14) 0.34845(13) 0.14220(10) 0.0191(3) Uani d . 1 1 . .
    N N1 0.3050(4) 0.4171(4) 0.3836(3) 0.0250(9) Uani d . 1 1 . .
    N N2 -0.1190(6) 0.2951(6) 0.5265(5) 0.0499(14) Uani d . 1 1 . .
    C C1 0.1057(6) 0.2892(6) 0.4810(4) 0.0285(12) Uani d . 1 1 . .
    C C2 0.0286(7) 0.3573(6) 0.5293(5) 0.0407(15) Uani d . 1 1 . .
    H H2 0.0854 0.4555 0.5671 0.049 Uiso calc R 1 1 . .
    C C3 -0.1960(7) 0.1592(7) 0.4729(5) 0.0488(17) Uani d . 1 1 . .
    H H3 -0.3016 0.1133 0.4693 0.059 Uiso calc R 1 1 . .
    C C4 -0.1333(7) 0.0797(6) 0.4219(5) 0.0499(17) Uani d . 1 1 . .
    H H4 -0.1937 -0.0186 0.3854 0.060 Uiso calc R 1 1 . .
    C C5 0.0210(7) 0.1468(6) 0.4251(5) 0.0445(16) Uani d . 1 1 . .
    H H5 0.0675 0.0955 0.3893 0.053 Uiso calc R 1 1 . .
    C C6 0.2735(6) 0.3698(6) 0.4900(4) 0.0289(12) Uani d . 1 1 . .
    H H7A 0.3221 0.3067 0.5062 0.035 Uiso calc R 1 1 . .
    H H7B 0.3173 0.4557 0.5517 0.035 Uiso calc R 1 1 . .
    C C7 0.3209(6) 0.5449(5) 0.3819(4) 0.0273(12) Uani d . 1 1 . .
    H H7 0.3236 0.6003 0.4496 0.033 Uiso calc R 1 1 . .
    C C8 0.3357(5) 0.6170(5) 0.2876(4) 0.0212(11) Uani d . 1 1 . .
    C C9 0.2770(5) 0.5450(5) 0.1774(4) 0.0212(11) Uani d . 1 1 . .
    C C10 0.2852(6) 0.6262(5) 0.0963(4) 0.0276(12) Uani d . 1 1 . .
    H H10 0.2437 0.5783 0.0209 0.033 Uiso calc R 1 1 . .
    C C11 0.3523(6) 0.7740(5) 0.1242(4) 0.0289(12) Uani d . 1 1 . .
    H H11 0.3602 0.8277 0.0678 0.035 Uiso calc R 1 1 . .
    C C12 0.4088(6) 0.8461(5) 0.2341(4) 0.0299(12) Uani d . 1 1 . .
    H H12 0.4527 0.9487 0.2529 0.036 Uiso calc R 1 1 . .
    C C13 0.4012(6) 0.7687(5) 0.3156(4) 0.0273(12) Uani d . 1 1 . .
    H H13 0.4401 0.8178 0.3910 0.033 Uiso calc R 1 1 . .
    C C14 0.1730(6) 0.3018(5) -0.0046(4) 0.0214(11) Uani d . 1 1 . .
    C C15 0.3084(6) 0.3303(5) -0.0391(4) 0.0290(12) Uani d . 1 1 . .
    H H15 0.4012 0.3665 0.0138 0.035 Uiso calc R 1 1 . .
    C C16 0.3057(7) 0.3050(6) -0.1516(5) 0.0365(14) Uani d . 1 1 . .
    H H16 0.3972 0.3256 -0.1755 0.044 Uiso calc R 1 1 . .
    C C17 0.1718(7) 0.2506(6) -0.2277(5) 0.0404(15) Uani d . 1 1 . .
    H H17 0.1715 0.2347 -0.3042 0.049 Uiso calc R 1 1 . .
    C C18 0.0362(7) 0.2182(6) -0.1947(5) 0.0386(14) Uani d . 1 1 . .
    H H18 -0.0570 0.1768 -0.2478 0.046 Uiso calc R 1 1 . .
    C C19 0.0400(6) 0.2477(5) -0.0823(4) 0.0289(12) Uani d . 1 1 . .
    H H19 -0.0514 0.2300 -0.0590 0.035 Uiso calc R 1 1 . .
    C C20 -0.0091(5) 0.2964(5) 0.1564(4) 0.0217(11) Uani d . 1 1 . .
    C C21 -0.0639(6) 0.3960(5) 0.1868(4) 0.0291(12) Uani d . 1 1 . .
    H H21 0.0001 0.4968 0.2001 0.035 Uiso calc R 1 1 . .
    C C22 -0.2132(6) 0.3464(6) 0.1973(5) 0.0371(14) Uani d . 1 1 . .
    H H22 -0.2504 0.4143 0.2184 0.045 Uiso calc R 1 1 . .
    C C23 -0.3071(6) 0.2025(6) 0.1780(5) 0.0387(14) Uani d . 1 1 . .
    H H23 -0.4089 0.1711 0.1851 0.046 Uiso calc R 1 1 . .
    C C24 -0.2551(6) 0.1018(6) 0.1481(5) 0.0358(14) Uani d . 1 1 . .
    H H24 -0.3214 0.0016 0.1340 0.043 Uiso calc R 1 1 . .
    C C25 -0.1056(6) 0.1471(5) 0.1384(4) 0.0304(12) Uani d . 1 1 . .
    H H25 -0.0689 0.0781 0.1199 0.036 Uiso calc R 1 1 . .
loop_
    _atom_site_aniso_label
    _atom_site_aniso_U_11
    _atom_site_aniso_U_22
    _atom_site_aniso_U_33
    _atom_site_aniso_U_12
    _atom_site_aniso_U_13
    _atom_site_aniso_U_23
    Pt1 0.02045(11) 0.02191(10) 0.01956(11) 0.01090(8) 0.00208(8) 0.00264(7)
    Cl1 0.0548(10) 0.0505(9) 0.0257(7) 0.0386(8) -0.0057(7) 0.0005(7)
    Cl2 0.0376(8) 0.0252(6) 0.0298(7) 0.0181(6) -0.0007(6) -0.0025(6)
    P1 0.0175(7) 0.0197(6) 0.0200(7) 0.0081(5) 0.0040(6) 0.0044(5)
    N1 0.020(2) 0.029(2) 0.025(2) 0.011(2) 0.002(2) 0.0067(19)
    N2 0.044(3) 0.048(3) 0.064(4) 0.025(3) 0.020(3) 0.010(3)
    C1 0.043(3) 0.033(3) 0.015(3) 0.020(3) 0.010(3) 0.014(2)
    C2 0.054(4) 0.038(3) 0.037(3) 0.027(3) 0.012(3) 0.006(3)
    C3 0.036(4) 0.062(4) 0.057(4) 0.025(3) 0.021(3) 0.021(4)
    C4 0.049(4) 0.036(3) 0.057(4) 0.010(3) 0.021(4) 0.004(3)
    C5 0.048(4) 0.037(3) 0.049(4) 0.018(3) 0.020(3) 0.001(3)
    C6 0.033(3) 0.036(3) 0.024(3) 0.019(3) 0.009(3) 0.011(2)
    C7 0.027(3) 0.026(3) 0.024(3) 0.010(2) 0.004(2) -0.001(2)
    C8 0.014(3) 0.029(3) 0.019(3) 0.010(2) 0.003(2) 0.005(2)
    C9 0.014(3) 0.022(2) 0.025(3) 0.007(2) 0.003(2) 0.001(2)
    C10 0.029(3) 0.029(3) 0.025(3) 0.013(2) 0.006(2) 0.008(2)
    C11 0.027(3) 0.030(3) 0.032(3) 0.013(2) 0.008(3) 0.015(2)
    C12 0.031(3) 0.019(3) 0.036(3) 0.009(2) 0.007(3) 0.004(2)
    C13 0.030(3) 0.021(3) 0.030(3) 0.008(2) 0.014(3) 0.005(2)
    C14 0.028(3) 0.021(2) 0.019(3) 0.014(2) 0.006(2) 0.006(2)
    C15 0.029(3) 0.037(3) 0.024(3) 0.016(3) 0.009(3) 0.008(2)
    C16 0.040(4) 0.045(3) 0.036(3) 0.026(3) 0.017(3) 0.013(3)
    C17 0.068(5) 0.046(3) 0.020(3) 0.036(3) 0.013(3) 0.006(3)
    C18 0.046(4) 0.039(3) 0.023(3) 0.017(3) -0.008(3) -0.001(3)
    C19 0.025(3) 0.037(3) 0.022(3) 0.014(3) -0.001(2) 0.002(2)
    C20 0.023(3) 0.025(3) 0.016(3) 0.011(2) 0.003(2) 0.004(2)
    C21 0.032(3) 0.027(3) 0.029(3) 0.013(2) 0.009(3) 0.006(2)
    C22 0.025(3) 0.052(4) 0.041(4) 0.023(3) 0.013(3) 0.007(3)
    C23 0.023(3) 0.053(4) 0.037(4) 0.012(3) 0.011(3) 0.012(3)
    C24 0.026(3) 0.033(3) 0.045(4) 0.007(3) 0.011(3) 0.018(3)
    C25 0.025(3) 0.027(3) 0.036(3) 0.010(2) 0.006(3) 0.006(2)
_geom_special_details
;
 All esds (except the esd in the dihedral angle between two l.s. planes)
 are estimated using the full covariance matrix.  The cell esds are taken
 into account individually in the estimation of esds in distances, angles
 and torsion angles; correlations between esds in cell parameters are only
 used when they are defined by crystal symmetry.  An approximate (isotropic)
 treatment of cell esds is used for estimating esds involving l.s. planes.
;
loop_
    _geom_bond_atom_site_label_1
    _geom_bond_atom_site_label_2
    _geom_bond_site_symmetry_2
    _geom_bond_distance
    _geom_bond_publ_flag
    Pt1 N1 . 2.040(4) yes
    Pt1 P1 . 2.1999(13) yes
    Pt1 Cl2 . 2.2840(12) yes
    Pt1 Cl1 . 2.3806(14) yes
    P1 C20 . 1.803(5) ?
    P1 C14 . 1.815(5) ?
    P1 C9 . 1.819(5) ?
    N1 C7 . 1.276(6) ?
    N1 C6 . 1.512(6) ?
    N2 C3 . 1.318(8) ?
    N2 C2 . 1.332(7) ?
    C1 C5 . 1.384(7) ?
    C1 C2 . 1.390(7) ?
    C1 C6 . 1.507(7) ?
    C2 H2 . 0.9500 ?
    C3 C4 . 1.374(8) ?
    C3 H3 . 0.9500 ?
    C4 C5 . 1.392(8) ?
    C4 H4 . 0.9500 ?
    C5 H5 . 0.9500 ?
    C6 H7A . 0.9900 ?
    C6 H7B . 0.9900 ?
    C7 C8 . 1.475(7) ?
    C7 H7 . 0.9500 ?
    C8 C9 . 1.390(6) ?
    C8 C13 . 1.405(6) ?
    C9 C10 . 1.396(7) ?
    C10 C11 . 1.369(7) ?
    C10 H10 . 0.9500 ?
    C11 C12 . 1.386(7) ?
    C11 H11 . 0.9500 ?
    C12 C13 . 1.375(7) ?
    C12 H12 . 0.9500 ?
    C13 H13 . 0.9500 ?
    C14 C19 . 1.372(7) ?
    C14 C15 . 1.404(6) ?
    C15 C16 . 1.392(7) ?
    C15 H15 . 0.9500 ?
    C16 C17 . 1.367(8) ?
    C16 H16 . 0.9500 ?
    C17 C18 . 1.391(8) ?
    C17 H17 . 0.9500 ?
    C18 C19 . 1.392(7) ?
    C18 H18 . 0.9500 ?
    C19 H19 . 0.9500 ?
    C20 C21 . 1.393(6) ?
    C20 C25 . 1.414(7) ?
    C21 C22 . 1.392(7) ?
    C21 H21 . 0.9500 ?
    C22 C23 . 1.362(8) ?
    C22 H22 . 0.9500 ?
    C23 C24 . 1.383(7) ?
    C23 H23 . 0.9500 ?
    C24 C25 . 1.393(7) ?
    C24 H24 . 0.9500 ?
    C25 H25 . 0.9500 ?
loop_
    _geom_angle_atom_site_label_1
    _geom_angle_atom_site_label_2
    _geom_angle_atom_site_label_3
    _geom_angle_site_symmetry_1
    _geom_angle_site_symmetry_3
    _geom_angle
    _geom_angle_publ_flag
    N1 Pt1 P1 . . 88.47(12) ?
    N1 Pt1 Cl2 . . 176.70(12) ?
    P1 Pt1 Cl2 . . 91.76(5) ?
    N1 Pt1 Cl1 . . 91.27(12) ?
    P1 Pt1 Cl1 . . 178.20(5) ?
    Cl2 Pt1 Cl1 . . 88.60(5) ?
    C20 P1 C14 . . 106.2(2) ?
    C20 P1 C9 . . 106.1(2) ?
    C14 P1 C9 . . 104.7(2) ?
    C20 P1 Pt1 . . 111.62(16) ?
    C14 P1 Pt1 . . 119.12(15) ?
    C9 P1 Pt1 . . 108.20(17) ?
    C7 N1 C6 . . 114.4(4) ?
    C7 N1 Pt1 . . 127.8(4) ?
    C6 N1 Pt1 . . 117.6(3) ?
    C3 N2 C2 . . 116.7(5) ?
    C5 C1 C2 . . 116.9(5) ?
    C5 C1 C6 . . 122.7(5) ?
    C2 C1 C6 . . 120.4(5) ?
    N2 C2 C1 . . 124.8(6) ?
    N2 C2 H2 . . 117.6 ?
    C1 C2 H2 . . 117.6 ?
    N2 C3 C4 . . 124.2(6) ?
    N2 C3 H3 . . 117.9 ?
    C4 C3 H3 . . 117.9 ?
    C3 C4 C5 . . 118.3(6) ?
    C3 C4 H4 . . 120.8 ?
    C5 C4 H4 . . 120.8 ?
    C1 C5 C4 . . 119.1(5) ?
    C1 C5 H5 . . 120.4 ?
    C4 C5 H5 . . 120.4 ?
    C1 C6 N1 . . 110.5(4) ?
    C1 C6 H7A . . 109.6 ?
    N1 C6 H7A . . 109.6 ?
    C1 C6 H7B . . 109.6 ?
    N1 C6 H7B . . 109.6 ?
    H7A C6 H7B . . 108.1 ?
    N1 C7 C8 . . 127.9(4) ?
    N1 C7 H7 . . 116.1 ?
    C8 C7 H7 . . 116.1 ?
    C9 C8 C13 . . 120.0(5) ?
    C9 C8 C7 . . 124.4(4) ?
    C13 C8 C7 . . 115.3(4) ?
    C8 C9 C10 . . 118.8(4) ?
    C8 C9 P1 . . 119.8(4) ?
    C10 C9 P1 . . 121.4(4) ?
    C11 C10 C9 . . 120.8(5) ?
    C11 C10 H10 . . 119.6 ?
    C9 C10 H10 . . 119.6 ?
    C10 C11 C12 . . 120.5(5) ?
    C10 C11 H11 . . 119.7 ?
    C12 C11 H11 . . 119.7 ?
    C13 C12 C11 . . 119.8(5) ?
    C13 C12 H12 . . 120.1 ?
    C11 C12 H12 . . 120.1 ?
    C12 C13 C8 . . 120.0(5) ?
    C12 C13 H13 . . 120.0 ?
    C8 C13 H13 . . 120.0 ?
    C19 C14 C15 . . 119.4(5) ?
    C19 C14 P1 . . 122.4(4) ?
    C15 C14 P1 . . 118.2(4) ?
    C16 C15 C14 . . 119.4(5) ?
    C16 C15 H15 . . 120.3 ?
    C14 C15 H15 . . 120.3 ?
    C17 C16 C15 . . 120.3(5) ?
    C17 C16 H16 . . 119.9 ?
    C15 C16 H16 . . 119.9 ?
    C16 C17 C18 . . 121.0(5) ?
    C16 C17 H17 . . 119.5 ?
    C18 C17 H17 . . 119.5 ?
    C17 C18 C19 . . 118.6(5) ?
    C17 C18 H18 . . 120.7 ?
    C19 C18 H18 . . 120.7 ?
    C14 C19 C18 . . 121.3(5) ?
    C14 C19 H19 . . 119.3 ?
    C18 C19 H19 . . 119.3 ?
    C21 C20 C25 . . 119.4(5) ?
    C21 C20 P1 . . 123.1(4) ?
    C25 C20 P1 . . 117.5(3) ?
    C22 C21 C20 . . 119.4(5) ?
    C22 C21 H21 . . 120.3 ?
    C20 C21 H21 . . 120.3 ?
    C23 C22 C21 . . 121.3(5) ?
    C23 C22 H22 . . 119.3 ?
    C21 C22 H22 . . 119.3 ?
    C22 C23 C24 . . 120.3(5) ?
    C22 C23 H23 . . 119.8 ?
    C24 C23 H23 . . 119.8 ?
    C23 C24 C25 . . 120.2(5) ?
    C23 C24 H24 . . 119.9 ?
    C25 C24 H24 . . 119.9 ?
    C24 C25 C20 . . 119.5(4) ?
    C24 C25 H25 . . 120.3 ?
    C20 C25 H25 . . 120.3 ?
loop_
    _geom_torsion_atom_site_label_1
    _geom_torsion_atom_site_label_2
    _geom_torsion_atom_site_label_3
    _geom_torsion_atom_site_label_4
    _geom_torsion_site_symmetry_1
    _geom_torsion_site_symmetry_2
    _geom_torsion_site_symmetry_3
    _geom_torsion_site_symmetry_4
    _geom_torsion
    _geom_torsion_publ_flag
    N1 Pt1 P1 C20 . . . . -71.2(2) ?
    Cl2 Pt1 P1 C20 . . . . 105.47(17) ?
    N1 Pt1 P1 C14 . . . . 164.4(2) ?
    Cl2 Pt1 P1 C14 . . . . -18.93(19) ?
    N1 Pt1 P1 C9 . . . . 45.12(19) ?
    Cl2 Pt1 P1 C9 . . . . -138.17(16) ?
    P1 Pt1 N1 C7 . . . . -36.2(4) ?
    Cl1 Pt1 N1 C7 . . . . 142.0(4) ?
    P1 Pt1 N1 C6 . . . . 138.9(3) ?
    Cl1 Pt1 N1 C6 . . . . -42.8(3) ?
    C3 N2 C2 C1 . . . . -0.5(9) ?
    C5 C1 C2 N2 . . . . 0.8(9) ?
    C6 C1 C2 N2 . . . . -179.5(5) ?
    C2 N2 C3 C4 . . . . 0.7(10) ?
    N2 C3 C4 C5 . . . . -1.1(10) ?
    C2 C1 C5 C4 . . . . -1.1(8) ?
    C6 C1 C5 C4 . . . . 179.2(5) ?
    C3 C4 C5 C1 . . . . 1.3(9) ?
    C5 C1 C6 N1 . . . . 77.7(6) ?
    C2 C1 C6 N1 . . . . -102.0(5) ?
    C7 N1 C6 C1 . . . . 93.8(5) ?
    Pt1 N1 C6 C1 . . . . -82.0(4) ?
    C6 N1 C7 C8 . . . . -172.7(5) ?
    Pt1 N1 C7 C8 . . . . 2.5(8) ?
    N1 C7 C8 C9 . . . . 26.9(8) ?
    N1 C7 C8 C13 . . . . -159.6(5) ?
    C13 C8 C9 C10 . . . . 0.3(7) ?
    C7 C8 C9 C10 . . . . 173.6(4) ?
    C13 C8 C9 P1 . . . . -176.5(3) ?
    C7 C8 C9 P1 . . . . -3.3(6) ?
    C20 P1 C9 C8 . . . . 83.4(4) ?
    C14 P1 C9 C8 . . . . -164.5(4) ?
    Pt1 P1 C9 C8 . . . . -36.5(4) ?
    C20 P1 C9 C10 . . . . -93.4(4) ?
    C14 P1 C9 C10 . . . . 18.7(4) ?
    Pt1 P1 C9 C10 . . . . 146.7(4) ?
    C8 C9 C10 C11 . . . . 1.2(7) ?
    P1 C9 C10 C11 . . . . 178.0(4) ?
    C9 C10 C11 C12 . . . . -2.3(8) ?
    C10 C11 C12 C13 . . . . 1.8(8) ?
    C11 C12 C13 C8 . . . . -0.2(7) ?
    C9 C8 C13 C12 . . . . -0.8(7) ?
    C7 C8 C13 C12 . . . . -174.6(4) ?
    C20 P1 C14 C19 . . . . 4.1(5) ?
    C9 P1 C14 C19 . . . . -107.9(4) ?
    Pt1 P1 C14 C19 . . . . 131.1(4) ?
    C20 P1 C14 C15 . . . . -179.6(4) ?
    C9 P1 C14 C15 . . . . 68.4(4) ?
    Pt1 P1 C14 C15 . . . . -52.6(4) ?
    C19 C14 C15 C16 . . . . 0.9(7) ?
    P1 C14 C15 C16 . . . . -175.6(4) ?
    C14 C15 C16 C17 . . . . -1.1(8) ?
    C15 C16 C17 C18 . . . . -0.6(8) ?
    C16 C17 C18 C19 . . . . 2.5(8) ?
    C15 C14 C19 C18 . . . . 1.1(7) ?
    P1 C14 C19 C18 . . . . 177.4(4) ?
    C17 C18 C19 C14 . . . . -2.8(8) ?
    C14 P1 C20 C21 . . . . -109.9(4) ?
    C9 P1 C20 C21 . . . . 1.2(5) ?
    Pt1 P1 C20 C21 . . . . 118.8(4) ?
    C14 P1 C20 C25 . . . . 71.8(4) ?
    C9 P1 C20 C25 . . . . -177.1(4) ?
    Pt1 P1 C20 C25 . . . . -59.5(4) ?
    C25 C20 C21 C22 . . . . -0.9(8) ?
    P1 C20 C21 C22 . . . . -179.1(4) ?
    C20 C21 C22 C23 . . . . -0.4(8) ?
    C21 C22 C23 C24 . . . . 0.5(9) ?
    C22 C23 C24 C25 . . . . 0.6(9) ?
    C23 C24 C25 C20 . . . . -1.8(8) ?
    C21 C20 C25 C24 . . . . 1.9(8) ?
    P1 C20 C25 C24 . . . . -179.7(4) ?
_iucr_refine_instructions_details
;
TITL hc168 in P1
CELL 0.71073 9.9684 10.4129 12.5263 97.687 98.363 114.499
ZERR 2.0000 0.0014 0.0015 0.0030 0.005 0.005 0.003
LATT 1
SFAC C H N P CL PT
UNIT 50 42 4 2 4 2
MERG 2
FMAP 2
GRID
PLAN 20
TEMP -100
SIZE 0.04 0.06 0.07
BOND $H
CONF
OMIT  -1 1 1
HTAB
L.S. 12
ACTA
WGHT    0.021700
FVAR       0.12871
PT1   6    0.302118    0.268828    0.257890    11.00000    0.02045    0.02191 =
         0.01956    0.00264    0.00208    0.01090
CL1   5    0.438546    0.188843    0.382980    11.00000    0.05476    0.05048 =
         0.02573    0.00054   -0.00568    0.03859
CL2   5    0.286419    0.093318    0.119210    11.00000    0.03756    0.02523 =
         0.02977   -0.00251   -0.00074    0.01813
P1    4    0.182815    0.348447    0.142202    11.00000    0.01746    0.01973 =
         0.02002    0.00440    0.00398    0.00815
N1    3    0.304976    0.417114    0.383564    11.00000    0.02016    0.02881 =
         0.02505    0.00672    0.00208    0.01050
N2    3   -0.118972    0.295122    0.526509    11.00000    0.04436    0.04808 =
         0.06381    0.01013    0.02028    0.02454
C1    1    0.105662    0.289245    0.480983    11.00000    0.04345    0.03341 =
         0.01550    0.01407    0.01000    0.01978
C2    1    0.028593    0.357318    0.529299    11.00000    0.05404    0.03824 =
         0.03694    0.00559    0.01228    0.02720
AFIX  43
H2    2    0.085384    0.455497    0.567121    11.00000   -1.20000
AFIX   0
C3    1   -0.195981    0.159230    0.472921    11.00000    0.03631    0.06189 =
         0.05741    0.02070    0.02145    0.02458
AFIX  43
H3    2   -0.301620    0.113303    0.469342    11.00000   -1.20000
AFIX   0
C4    1   -0.133280    0.079698    0.421886    11.00000    0.04865    0.03635 =
         0.05663    0.00353    0.02077    0.01017
AFIX  43
H4    2   -0.193666   -0.018573    0.385375    11.00000   -1.20000
AFIX   0
C5    1    0.020995    0.146837    0.425066    11.00000    0.04750    0.03683 =
         0.04893    0.00055    0.02000    0.01811
AFIX  43
H5    2    0.067503    0.095545    0.389316    11.00000   -1.20000
AFIX   0
C6    1    0.273528    0.369844    0.490003    11.00000    0.03251    0.03632 =
         0.02438    0.01112    0.00891    0.01935
AFIX  23
H7A   2    0.322137    0.306662    0.506161    11.00000   -1.20000
H7B   2    0.317255    0.455675    0.551694    11.00000   -1.20000
AFIX   0
C7    1    0.320943    0.544890    0.381911    11.00000    0.02660    0.02612 =
         0.02449   -0.00128    0.00432    0.00964
AFIX  43
H7    2    0.323644    0.600307    0.449615    11.00000   -1.20000
AFIX   0
C8    1    0.335718    0.616984    0.287603    11.00000    0.01427    0.02934 =
         0.01942    0.00460    0.00301    0.00962
C9    1    0.276966    0.545028    0.177447    11.00000    0.01368    0.02193 =
         0.02545    0.00138    0.00338    0.00690
C10   1    0.285196    0.626223    0.096349    11.00000    0.02891    0.02937 =
         0.02495    0.00761    0.00551    0.01291
AFIX  43
H10   2    0.243695    0.578258    0.020897    11.00000   -1.20000
AFIX   0
C11   1    0.352312    0.774045    0.124226    11.00000    0.02749    0.03033 =
         0.03231    0.01536    0.00772    0.01326
AFIX  43
H11   2    0.360235    0.827698    0.067837    11.00000   -1.20000
AFIX   0
C12   1    0.408813    0.846102    0.234053    11.00000    0.03068    0.01950 =
         0.03616    0.00435    0.00689    0.00860
AFIX  43
H12   2    0.452697    0.948651    0.252929    11.00000   -1.20000
AFIX   0
C13   1    0.401162    0.768711    0.315628    11.00000    0.03007    0.02109 =
         0.02980    0.00484    0.01388    0.00835
AFIX  43
H13   2    0.440135    0.817840    0.390962    11.00000   -1.20000
AFIX   0
C14   1    0.172957    0.301786   -0.004574    11.00000    0.02801    0.02087 =
         0.01949    0.00585    0.00576    0.01432
C15   1    0.308427    0.330272   -0.039099    11.00000    0.02918    0.03688 =
         0.02428    0.00849    0.00870    0.01636
AFIX  43
H15   2    0.401199    0.366495    0.013828    11.00000   -1.20000
AFIX   0
C16   1    0.305662    0.304985   -0.151573    11.00000    0.03995    0.04503 =
         0.03595    0.01345    0.01669    0.02551
AFIX  43
H16   2    0.397168    0.325631   -0.175524    11.00000   -1.20000
AFIX   0
C17   1    0.171846    0.250584   -0.227658    11.00000    0.06770    0.04557 =
         0.02019    0.00640    0.01317    0.03574
AFIX  43
H17   2    0.171492    0.234675   -0.304189    11.00000   -1.20000
AFIX   0
C18   1    0.036198    0.218172   -0.194721    11.00000    0.04559    0.03881 =
         0.02251   -0.00145   -0.00762    0.01745
AFIX  43
H18   2   -0.057019    0.176775   -0.247779    11.00000   -1.20000
AFIX   0
C19   1    0.039956    0.247698   -0.082315    11.00000    0.02460    0.03683 =
         0.02237    0.00217   -0.00073    0.01394
AFIX  43
H19   2   -0.051450    0.230029   -0.058967    11.00000   -1.20000
AFIX   0
C20   1   -0.009116    0.296448    0.156443    11.00000    0.02323    0.02510 =
         0.01649    0.00419    0.00272    0.01098
C21   1   -0.063876    0.395999    0.186766    11.00000    0.03231    0.02688 =
         0.02915    0.00572    0.00926    0.01339
AFIX  43
H21   2    0.000088    0.496756    0.200126    11.00000   -1.20000
AFIX   0
C22   1   -0.213236    0.346418    0.197305    11.00000    0.02543    0.05242 =
         0.04051    0.00694    0.01284    0.02308
AFIX  43
H22   2   -0.250365    0.414335    0.218401    11.00000   -1.20000
AFIX   0
C23   1   -0.307132    0.202510    0.177970    11.00000    0.02319    0.05332 =
         0.03666    0.01192    0.01081    0.01221
AFIX  43
H23   2   -0.408876    0.171147    0.185067    11.00000   -1.20000
AFIX   0
C24   1   -0.255086    0.101816    0.148057    11.00000    0.02607    0.03328 =
         0.04532    0.01781    0.01129    0.00677
AFIX  43
H24   2   -0.321375    0.001553    0.134033    11.00000   -1.20000
AFIX   0
C25   1   -0.105619    0.147061    0.138432    11.00000    0.02535    0.02720 =
         0.03603    0.00594    0.00649    0.00964
AFIX  43
H25   2   -0.068876    0.078065    0.119916    11.00000   -1.20000
HKLF 4
REM  hc168 in P1
REM R1 =  0.0324 for   4177 Fo > 4sig(Fo)  and  0.0450 for all   4994 data
REM    280 parameters refined using      0 restraints
END
WGHT      0.0217      0.0000
REM Highest difference peak  0.869,  deepest hole -1.024,  1-sigma level  0.158
Q1    1   0.3085  0.3391  0.2408  11.00000  0.05    0.87
Q2    1   0.3725  0.2685  0.2302  11.00000  0.05    0.85
Q3    1   0.1939  0.2635  0.2548  11.00000  0.05    0.81
Q4    1   0.1683  0.2575  0.1702  11.00000  0.05    0.77
Q5    1   0.2738  0.2412  0.1517  11.00000  0.05    0.67
Q6    1   0.4394  0.2837  0.3670  11.00000  0.05    0.67
Q7    1   0.1774  0.5588  0.5110  11.00000  0.05    0.65
Q8    1   0.1373  0.3225  0.2165  11.00000  0.05    0.64
Q9    1   0.4601  0.9996  0.4418  11.00000  0.05    0.64
Q10   1  -0.0299  0.0189  0.4999  11.00000  0.05    0.63
Q11   1   0.3423  0.3217  0.3752  11.00000  0.05    0.62
Q12   1   0.2399  0.4589  0.1599  11.00000  0.05    0.61
Q13   1   0.2220  0.2214  0.2201  11.00000  0.05    0.59
Q14   1   0.4331  0.2803  0.4142  11.00000  0.05    0.58
Q15   1  -0.2648 -0.0150  0.0263  11.00000  0.05    0.57
Q16   1   0.2656  0.1324  0.2680  11.00000  0.05    0.57
Q17   1   0.0570  0.1590  0.1215  11.00000  0.05    0.56
Q18   1  -0.1867  0.2294 -0.3246  11.00000  0.05    0.55
Q19   1  -0.0730  0.0743  0.4682  11.00000  0.05    0.55
Q20   1  -0.0407  0.2934  0.0841  11.00000  0.05    0.55
;
