# Supplementary material for: Dichlorido[2-diphenyl­phosphanyl-N-(pyridin-3-ylmeth­yl)benzyl­idenamine-κ2 P,N]platinum(II)
Source: Acta Crystallogr Sect E Struct Rep Online. 2011 Oct 5;67(Pt 11):m1497. doi: 10.1107/S1600536811040086 (PMC3246929; doi:10.1107/S1600536811040086)
Supplement: Supplementary file 2 [file e-67-m1497-Isup2.hkl]

# 
# h,k,l, Fc-squared, Fo-squared, sigma(Fo-squared) and status flag 
# 
data_I
_shelx_title ' hc168 in P1' 
_shelx_refln_list_code          4 
_shelx_F_calc_maximum      238.20 
_exptl_crystal_F_000       624.00 
_reflns_d_resolution_high  0.7802 
 
loop_ 
 _symmetry_equiv_pos_as_xyz 
 'x, y, z' 
 '-x, -y, -z' 
 
_cell_length_a     9.9684 
_cell_length_b    10.4129 
_cell_length_c    12.5263 
_cell_angle_alpha  97.687 
_cell_angle_beta   98.363 
_cell_angle_gamma 114.499 
 
_shelx_F_squared_multiplier     1.000 
 
loop_ 
 _refln_index_h 
 _refln_index_k 
 _refln_index_l 
 _refln_F_squared_calc 
 _refln_F_squared_meas 
 _refln_F_squared_sigma 
 _refln_observed_status 
   1   0   0      296.23      302.74     14.77 o 
   2   0   0    31757.22    31794.36    334.76 o 
   3   0   0    24481.51    24069.83    279.98 o 
   4   0   0     1879.67     1891.13     65.53 o 
   5   0   0    13330.44    12879.72    213.33 o 
   6   0   0     2109.69     2322.38    125.36 o 
   7   0   0     8154.80     7356.64    342.57 o 
   8   0   0     7585.78     7187.13    314.16 o 
   9   0   0      351.75      376.47    117.48 o 
  10   0   0     4007.14     4011.41    296.58 o 
  11   0   0      134.88       42.83    122.69 o 
 -11   1   0     1826.39     1693.30    220.90 o 
 -10   1   0      114.06      -31.55     99.55 o 
  -9   1   0     4358.74     4155.20    257.17 o 
  -8   1   0     5360.03     4946.89    244.68 o 
  -7   1   0     8105.13     7999.34    184.44 o 
  -6   1   0    14649.52    14380.63    226.19 o 
  -5   1   0      686.24      688.29     66.21 o 
  -4   1   0     9251.44     8712.40    134.19 o 
  -3   1   0    12003.72    12002.98    166.03 o 
  -2   1   0      536.67      580.84     33.05 o 
  -1   1   0    22309.97    22729.25    270.77 o 
   0   1   0     1809.70     2037.77     35.51 o 
   1   1   0    26537.88    26655.40    316.67 o 
   2   1   0    11123.93    10931.97    140.33 o 
   3   1   0     2134.27     2076.75     74.76 o 
   4   1   0     9730.35     9081.39    338.81 o 
   5   1   0       32.51       43.75     46.17 o 
   6   1   0     3856.67     3736.05    142.79 o 
   7   1   0     5410.16     4949.19    173.88 o 
   8   1   0      857.25      767.19    145.59 o 
   9   1   0     3864.22     3813.11    358.58 o 
  10   1   0       44.22      -16.85    107.53 o 
 -12   2   0     1084.84     1485.11    209.26 o 
 -11   2   0       58.04      148.16    112.23 o 
 -10   2   0     2732.06     2385.16    209.32 o 
  -9   2   0      940.38     1089.73    145.44 o 
  -8   2   0     4173.43     4123.53    204.42 o 
  -7   2   0     7048.31     6759.86    127.47 o 
  -6   2   0     1380.05     1376.52     78.31 o 
  -5   2   0    11492.53    11240.30    153.71 o 
  -4   2   0      206.63      200.19     35.44 o 
  -3   2   0     5610.05     5516.82     84.00 o 
  -2   2   0     2911.03     2755.92     71.48 o 
  -1   2   0     1464.04     1574.46     32.16 o 
   0   2   0    56738.97    58292.18    640.26 o 
   1   2   0     6547.71     6783.57    132.27 o 
   2   2   0     5167.49     4726.21    114.87 o 
   3   2   0     8783.51     8741.42    157.76 o 
   4   2   0      101.36      133.57     43.13 o 
   5   2   0     1601.13     1687.18     99.33 o 
   6   2   0     1735.33     1547.66    115.85 o 
   7   2   0     1289.08     1162.06    143.68 o 
   8   2   0     3848.10     3946.18    220.24 o 
   9   2   0      161.32      210.39    129.40 o 
  10   2   0     2064.36     1592.67    234.82 o 
 -12   3   0      441.18      472.35    141.87 o 
 -11   3   0     1198.23     1132.20    166.52 o 
 -10   3   0      188.90       77.31    155.75 o 
  -9   3   0     1826.04     1812.31    300.32 o 
  -8   3   0     2904.44     3049.50    122.11 o 
  -7   3   0     2243.88     2231.22     67.35 o 
  -6   3   0    14809.85    14505.82    188.58 o 
  -5   3   0     1685.63     1877.93     66.89 o 
  -4   3   0     6869.29     6774.44    136.24 o 
  -3   3   0     4050.82     4144.99    104.50 o 
  -2   3   0     1627.97     1797.73     44.33 o 
  -1   3   0     9551.29     9576.59    114.68 o 
   0   3   0     2559.26     2682.82     73.25 o 
   1   3   0    19128.44    19359.32    349.80 o 
   2   3   0    10596.47    10502.78    202.25 o 
   3   3   0      422.91      370.97     49.09 o 
   4   3   0     7164.36     6817.86    191.78 o 
   5   3   0      567.60      621.34     78.07 o 
   6   3   0      832.22      955.54    104.39 o 
   7   3   0     2333.61     2273.24    156.13 o 
   8   3   0        8.86      -80.36     80.36 o 
   9   3   0     1846.63     1971.32    250.93 o 
 -12   4   0     1671.72     1642.46    193.76 o 
 -11   4   0        2.42        0.05     88.25 o 
 -10   4   0      875.70      877.81    192.27 o 
  -9   4   0     2830.08     2690.98    240.85 o 
  -8   4   0      424.75      419.10     45.56 o 
  -7   4   0     7743.30     7950.77    124.73 o 
  -6   4   0        6.20       -1.58     35.55 o 
  -5   4   0    12779.58    12473.77    232.39 o 
  -4   4   0     7038.35     6892.33    156.41 o 
  -3   4   0      306.05      291.56     43.13 o 
  -2   4   0     7726.70     7879.45    106.38 o 
  -1   4   0     4630.50     4742.37    115.00 o 
   0   4   0     3206.31     3343.98    112.43 o 
   1   4   0    15126.66    15387.02    264.02 o 
   2   4   0       78.50       96.07     41.20 o 
   3   4   0    12403.00    12246.67    329.86 o 
   4   4   0     1713.80     1735.17    112.24 o 
   5   4   0     2169.59     2191.56    160.07 o 
   6   4   0     2371.54     2400.28    204.58 o 
   7   4   0       95.29       78.33     76.88 o 
   8   4   0     1977.53     2289.30    209.06 o 
   9   4   0      660.04      412.77    190.46 o 
 -12   5   0      224.68      300.15    116.99 o 
 -11   5   0     2688.44     2434.85    186.83 o 
 -10   5   0     1133.12     1175.98    122.71 o 
  -9   5   0     1524.89     1795.15     87.34 o 
  -8   5   0     1955.87     2050.92    113.65 o 
  -7   5   0      183.92      212.26     64.69 o 
  -6   5   0    10054.64     9816.07    197.53 o 
  -5   5   0     5778.75     5784.77    216.73 o 
  -4   5   0     5698.93     5009.94    140.73 o 
  -3   5   0     8987.44     8644.65    113.88 o 
  -2   5   0     1068.08     1205.12     51.59 o 
  -1   5   0     4331.36     4006.35    120.68 o 
   0   5   0     3740.35     3683.92    106.69 o 
   1   5   0     5297.38     5429.80    136.58 o 
   2   5   0    10161.20    10161.52    235.60 o 
   3   5   0        1.97        9.55     42.76 o 
   4   5   0     6674.31     6273.08    201.48 o 
   5   5   0     1673.11     1875.77    163.81 o 
   6   5   0      921.55      915.95    121.76 o 
   7   5   0     2080.14     2000.63    175.57 o 
   8   5   0        0.36       67.38    104.28 o 
 -12   6   0     3965.38     3275.48    261.99 o 
 -11   6   0       80.82      -47.69     90.55 o 
 -10   6   0     1767.54     1964.11    106.03 o 
  -9   6   0     5333.19     5598.38    203.43 o 
  -8   6   0      245.53      315.00    137.64 o 
  -7   6   0     7557.67     7440.29    238.13 o 
  -6   6   0     1162.15     1260.43     92.93 o 
  -5   6   0    16941.02    16229.02    303.80 o 
  -4   6   0    13090.82    12842.27    163.34 o 
  -3   6   0     2171.87     2307.26     75.13 o 
  -2   6   0    15514.35    15355.17    236.28 o 
  -1   6   0     1499.77     1625.25     95.06 o 
   0   6   0     4565.35     4614.69    130.44 o 
   1   6   0     5541.83     5461.69    275.37 o 
   2   6   0      276.80      312.63     66.17 o 
   3   6   0     8772.50     8643.40    237.77 o 
   4   6   0     1247.40     1262.21    158.07 o 
   5   6   0     2568.72     2617.35    177.82 o 
   6   6   0     1507.41     1412.60    153.54 o 
   7   6   0       84.73      108.88    120.22 o 
 -12   7   0       19.38      -44.07     99.60 o 
 -11   7   0     5177.60     5633.39    261.99 o 
 -10   7   0     2329.46     2290.21     96.91 o 
  -8   7   0     4560.84     4926.57    225.19 o 
  -7   7   0      123.01      103.13     54.00 o 
  -6   7   0     5981.47     5818.79    180.95 o 
  -5   7   0     5030.72     5032.26    117.41 o 
  -4   7   0     5466.48     5129.24     90.84 o 
  -3   7   0    12408.94    12531.65    249.85 o 
  -2   7   0       27.41        7.25     41.12 o 
  -1   7   0     4731.28     4657.87    157.42 o 
   0   7   0     1710.99     1701.29    115.19 o 
   1   7   0     1449.35     1542.48    120.59 o 
   2   7   0     3144.03     3353.82    172.72 o 
   3   7   0       55.82       53.00     54.25 o 
   4   7   0     2780.21     2668.09    263.93 o 
   5   7   0     1507.56     1709.70    194.30 o 
   6   7   0      523.54      541.94    144.69 o 
 -12   8   0     2825.53     3002.62    202.83 o 
 -11   8   0      349.85      356.77     86.32 o 
  -9   8   0     3811.35     4108.58    225.96 o 
  -8   8   0       91.74       61.47     64.75 o 
  -7   8   0     1892.84     1860.12     94.39 o 
  -6   8   0     1386.60     1401.91     75.00 o 
  -5   8   0     2534.32     2478.14     94.15 o 
  -4   8   0     6659.70     6617.73    133.27 o 
  -3   8   0       70.25       32.00     51.41 o 
  -2   8   0     7907.62     8100.24    215.69 o 
  -1   8   0     1657.47     1873.18    121.59 o 
   0   8   0     1419.92     1528.19    128.61 o 
   1   8   0     1926.16     2018.78    124.19 o 
   2   8   0       72.77      -18.76     53.03 o 
   3   8   0     2657.10     2529.17    151.92 o 
   4   8   0     1062.36     1153.12    134.06 o 
   5   8   0      289.86      266.59    100.38 o 
 -12   9   0       81.38       55.54     79.08 o 
  -9   9   0      244.36      250.31    136.13 o 
  -8   9   0     3310.38     3125.59    121.98 o 
  -7   9   0      294.45      286.53     47.21 o 
  -6   9   0      390.97      438.29     57.13 o 
  -5   9   0     2526.99     2454.40    128.63 o 
  -4   9   0      359.67      310.89     66.74 o 
  -3   9   0     4169.25     4579.25    203.35 o 
  -2   9   0     1165.75      990.44    115.97 o 
  -1   9   0     1210.26     1473.99    122.79 o 
   0   9   0     1966.47     2211.13    147.00 o 
   1   9   0       19.74       18.91     58.40 o 
   2   9   0      515.05      486.36     86.68 o 
   3   9   0      428.34      494.56    113.40 o 
   4   9   0      348.99      368.82    131.33 o 
 -11  10   0      729.32      977.33    111.68 o 
 -10  10   0      790.77      815.83     95.61 o 
  -9  10   0     3388.20     3636.73    180.19 o 
  -8  10   0       51.76      117.45     55.76 o 
  -7  10   0      934.96     1004.75     97.23 o 
  -6  10   0     1368.31     1240.20    106.60 o 
  -5  10   0       32.55       37.76     56.43 o 
  -4  10   0     2536.75     2224.56    246.59 o 
  -3  10   0      387.09      337.57     93.04 o 
  -2  10   0     3270.13     3434.47    202.04 o 
  -1  10   0     2278.26     2553.50    193.90 o 
   0  10   0      356.69      306.49     77.47 o 
   1  10   0     1810.26     1706.23    137.00 o 
   2  10   0      199.49      223.36     72.67 o 
   3  10   0      542.24      445.90    139.58 o 
 -10  11   0     2124.80     2204.51    181.10 o 
  -9  11   0        2.23       57.95     62.09 o 
  -8  11   0     3875.10     3772.31    139.95 o 
  -7  11   0     1150.48     1175.18    196.66 o 
  -6  11   0      471.08      476.04     88.04 o 
  -5  11   0     2965.77     3124.48    187.92 o 
  -4  11   0       29.99       14.22     70.63 o 
  -3  11   0     2962.49     3140.46    210.31 o 
  -2  11   0     2322.17     2182.89    178.18 o 
  -1  11   0     1220.19     1324.02    149.78 o 
   0  11   0     2920.80     2919.98    208.33 o 
   1  11   0        0.34        0.40     66.03 o 
  -9  12   0     3731.87     4104.26    240.74 o 
  -8  12   0      206.00      251.62     69.80 o 
  -7  12   0     1740.30     1764.54    125.69 o 
  -6  12   0     2028.49     2190.37    139.29 o 
  -5  12   0       24.02       59.78     66.65 o 
  -4  12   0     1743.47     1635.79    148.41 o 
  -3  12   0      267.16      367.14     97.18 o 
  -2  12   0     1415.90     1694.47    156.41 o 
  -1  12   0     2155.61     2075.98    175.09 o 
  -7  13   0      749.18      842.37    106.14 o 
  -6  13   0      910.77      833.19    107.49 o 
  -5  13   0     1205.99     1266.22    126.77 o 
  -4  13   0       29.26       44.51     80.84 o 
   3 -13   1      137.33       -1.91     98.91 o 
   4 -13   1     2335.31     2196.05    280.03 o 
   5 -13   1      163.99      232.31     97.67 o 
   6 -13   1     2684.77     2868.25    189.17 o 
   7 -13   1     2284.06     2589.59    179.57 o 
   0 -12   1     2790.68     2454.50    410.49 o 
   1 -12   1      656.07      874.15    126.36 o 
   2 -12   1     1224.65     1297.40    162.26 o 
   3 -12   1     1551.53     1596.10    173.01 o 
   4 -12   1       50.68       81.22     90.07 o 
   5 -12   1     2911.84     2714.05    217.65 o 
   6 -12   1      781.92      735.63    186.55 o 
   7 -12   1     1321.16     1265.83    216.42 o 
   8 -12   1     3697.63     4175.86    241.96 o 
   9 -12   1        0.11      -11.77     68.89 o 
  -1 -11   1     2426.99     2753.88    296.93 o 
   0 -11   1      220.89      228.25     86.89 o 
   1 -11   1     3111.86     3231.47    215.15 o 
   2 -11   1     1444.97     1578.24    190.03 o 
   3 -11   1      644.93      671.61    117.49 o 
   4 -11   1     2083.16     1920.73    168.41 o 
   5 -11   1       81.31       44.23     63.71 o 
   6 -11   1     1977.78     1970.52    139.15 o 
   7 -11   1     2394.54     2450.64    163.48 o 
   8 -11   1      152.28      153.19     66.74 o 
   9 -11   1     2215.27     2364.58    150.06 o 
  10 -11   1       71.63       46.63     80.67 o 
  -3 -10   1      187.84      147.13    108.87 o 
  -2 -10   1     1289.70     1359.62    168.71 o 
  -1 -10   1       88.23       33.82     64.15 o 
   0 -10   1     2672.02     2589.97    165.33 o 
   1 -10   1     2005.05     2257.34    152.62 o 
   2 -10   1      419.59      331.72     93.23 o 
   3 -10   1     1910.44     1830.95    154.37 o 
   4 -10   1      298.14      231.07     82.35 o 
   5 -10   1     2712.99     2658.25    144.26 o 
   6 -10   1      792.14      804.84     90.53 o 
   7 -10   1      404.59      364.51     71.71 o 
   8 -10   1     5072.13     5326.84    203.80 o 
   9 -10   1      677.57      807.03    168.88 o 
  10 -10   1     1700.53     1889.50    140.78 o 
  11 -10   1      954.26     1074.52    137.03 o 
  -4  -9   1      608.45      852.04    197.30 o 
  -3  -9   1      673.78      713.18    106.02 o 
  -2  -9   1        5.57       -6.24     58.33 o 
  -1  -9   1     1428.10     1288.84    144.03 o 
   0  -9   1     1092.64     1123.11    113.34 o 
   1  -9   1     1633.04     1596.33    124.71 o 
   2  -9   1     6715.23     6988.56    212.17 o 
   3  -9   1       21.16      -11.78     57.39 o 
   4  -9   1     2391.30     2142.62    123.80 o 
   5  -9   1      871.73      764.46     83.24 o 
   6  -9   1      547.00      500.76     71.94 o 
   7  -9   1     3271.45     3500.11    133.36 o 
   8  -9   1      311.74      283.10     60.82 o 
   9  -9   1     3078.52     3369.91    112.38 o 
  10  -9   1     3192.16     3556.18    190.15 o 
  11  -9   1      443.75      548.73    105.04 o 
  -5  -8   1     2035.12     2009.41    265.63 o 
  -4  -8   1     1453.24     1429.54    135.39 o 
  -3  -8   1      371.86      397.56     96.49 o 
  -2  -8   1     1927.12     1850.34    133.76 o 
  -1  -8   1     1414.17     1457.05    116.89 o 
   0  -8   1     3079.64     3432.12    217.48 o 
   1  -8   1     5911.52     5635.12    182.28 o 
   2  -8   1       96.23       83.37     71.80 o 
   3  -8   1     9339.29     8831.88    215.03 o 
   4  -8   1     3585.30     3488.68     98.12 o 
   5  -8   1     2638.61     2790.91    101.36 o 
   6  -8   1     3642.26     3838.25    197.72 o 
   7  -8   1       37.25       37.22     33.11 o 
   8  -8   1     5538.93     5900.73    133.41 o 
   9  -8   1     3102.85     3243.22    212.21 o 
  10  -8   1     1175.49     1150.58    114.70 o 
  11  -8   1     3966.38     4246.77    226.98 o 
  12  -8   1       24.24       10.87     91.15 o 
  -6  -7   1     1709.62     1862.19    212.19 o 
  -5  -7   1     2997.11     3122.13    291.73 o 
  -4  -7   1      741.36      629.19     94.19 o 
  -3  -7   1     4138.01     3924.17    169.58 o 
  -2  -7   1      560.30      548.42     80.20 o 
  -1  -7   1     2744.82     2570.71    142.03 o 
   0  -7   1     5187.84     5149.97    168.63 o 
   1  -7   1      801.03      874.98     82.57 o 
   2  -7   1    17001.21    17010.94    399.67 o 
   3  -7   1     2476.54     2436.87     82.34 o 
   4  -7   1     8915.21     8957.77    179.77 o 
   5  -7   1     6213.88     6217.04    150.14 o 
   6  -7   1     1333.16     1258.43     57.24 o 
   7  -7   1     4866.33     4705.27    103.66 o 
   8  -7   1      246.62      253.66     39.85 o 
   9  -7   1     3751.08     3748.36    110.69 o 
  10  -7   1     5843.09     5218.07    237.84 o 
  11  -7   1      336.45      473.88    114.70 o 
  12  -7   1     3590.61     4003.50    273.46 o 
  -7  -6   1     1329.62     1553.53    203.28 o 
  -6  -6   1     1093.40     1166.93    221.98 o 
  -5  -6   1     1798.78     1997.17    180.02 o 
  -4  -6   1     6956.91     6939.66    199.23 o 
  -3  -6   1      389.63      502.20    107.87 o 
  -2  -6   1     4785.88     4719.62    141.49 o 
  -1  -6   1     1889.82     1815.39     92.28 o 
   0  -6   1     3730.51     3623.07    146.67 o 
   1  -6   1     5379.89     5294.60    149.92 o 
   2  -6   1      623.76      594.00     60.93 o 
   3  -6   1    20183.19    19930.61    240.71 o 
   4  -6   1     4075.78     3847.50     84.16 o 
   5  -6   1     1802.56     1857.91     73.78 o 
   6  -6   1     5450.72     5404.56    180.93 o 
   7  -6   1      293.26      343.54     77.66 o 
   8  -6   1     1818.02     1940.32     75.87 o 
   9  -6   1     1888.69     1934.69     99.55 o 
  10  -6   1      339.80      251.12     99.00 o 
  11  -6   1     3870.39     3791.01    257.16 o 
  12  -6   1       60.27       85.12    121.34 o 
  -8  -5   1     1480.53     1157.99    171.84 o 
  -7  -5   1      200.30      154.25     85.82 o 
  -6  -5   1     1939.47     1927.00    286.02 o 
  -5  -5   1     5893.94     5731.89    246.75 o 
  -4  -5   1     2818.10     2621.17    125.72 o 
  -3  -5   1     7444.51     7558.43    204.39 o 
  -2  -5   1      622.31      617.90     72.81 o 
  -1  -5   1     3886.48     4066.78    129.52 o 
   0  -5   1     1171.96     1034.66     63.99 o 
   1  -5   1      571.35      514.09     54.64 o 
   2  -5   1     5227.60     4930.27     96.16 o 
   3  -5   1     3898.35     3912.10     84.20 o 
   4  -5   1     7383.85     7239.86    115.48 o 
   5  -5   1     8380.29     8154.26    208.94 o 
   6  -5   1      634.00      754.05    153.63 o 
   7  -5   1     3635.03     3631.71    137.67 o 
   8  -5   1       67.13       92.50     38.67 o 
   9  -5   1      931.69      970.31    140.65 o 
  10  -5   1     2703.16     2805.15    177.59 o 
  11  -5   1        6.65      -56.57     81.47 o 
  12  -5   1     2275.48     2063.16    201.83 o 
  -9  -4   1     1043.12     1341.51    179.31 o 
  -8  -4   1        6.58      -50.62     87.25 o 
  -7  -4   1      887.94     1073.15    141.90 o 
  -6  -4   1      524.79      434.59     99.24 o 
  -5  -4   1      208.18      285.37     81.87 o 
  -4  -4   1     8686.91     8653.50    214.44 o 
  -3  -4   1       78.77      112.35     46.96 o 
  -2  -4   1     6525.55     6053.95    165.90 o 
  -1  -4   1     2385.79     2436.61     84.59 o 
   0  -4   1     3815.50     4087.38    139.20 o 
   1  -4   1      764.05      785.70     52.84 o 
   2  -4   1      408.90      440.11     30.19 o 
   3  -4   1    14186.02    14032.56    160.89 o 
   4  -4   1     4968.86     4606.11    160.53 o 
   5  -4   1      391.69      356.46     61.88 o 
   6  -4   1     7418.21     7176.41    131.86 o 
   7  -4   1       19.51       80.48     29.13 o 
   8  -4   1      696.52      735.66     55.33 o 
   9  -4   1      966.07      825.37    114.47 o 
  10  -4   1       24.84       55.02     90.25 o 
  11  -4   1     2265.69     2219.87    390.57 o 
  12  -4   1      674.60      338.08    125.38 o 
  -9  -3   1      201.37       69.23    100.18 o 
  -8  -3   1     1400.31     1485.59    165.16 o 
  -7  -3   1      710.84      677.13    111.81 o 
  -6  -3   1      745.91      771.77    105.93 o 
  -5  -3   1     7782.57     7447.75    196.56 o 
  -4  -3   1      184.88      199.03     52.84 o 
  -3  -3   1    14777.70    14550.37    257.09 o 
  -2  -3   1     7747.52     7761.96    196.98 o 
  -1  -3   1     5375.03     5609.06    104.19 o 
   0  -3   1     1919.85     1826.13     59.56 o 
   1  -3   1      356.63      328.93     30.34 o 
   2  -3   1     1828.76     1850.06     39.54 o 
   3  -3   1     6302.41     6359.79    118.34 o 
   4  -3   1     4137.19     3865.35    135.73 o 
   5  -3   1    20081.01    19503.83    252.26 o 
   6  -3   1      194.01      150.88     33.37 o 
   7  -3   1     6168.51     6174.94    133.58 o 
   8  -3   1      534.21      600.85     55.16 o 
   9  -3   1      261.89      278.96     89.98 o 
  10  -3   1     1934.38     2110.07    190.72 o 
  11  -3   1      122.72      -90.65     90.65 o 
  12  -3   1     1211.96     1302.74    200.17 o 
 -10  -2   1      164.06       28.96    129.42 o 
  -9  -2   1     2792.50     2676.32    261.07 o 
  -8  -2   1      126.24       19.18     74.17 o 
  -7  -2   1      435.55      386.08    109.20 o 
  -6  -2   1     1860.35     1711.50    126.91 o 
  -5  -2   1      510.32      553.35     61.61 o 
  -4  -2   1     8427.41     7899.43    152.76 o 
  -3  -2   1     2830.36     2839.14     89.84 o 
  -2  -2   1     8910.60     8930.82    162.74 o 
  -1  -2   1    20596.22    20342.55    274.13 o 
   0  -2   1       55.75       74.96     20.61 o 
   1  -2   1     7352.76     7534.47     90.36 o 
   2  -2   1     6145.04     6300.74     81.72 o 
   3  -2   1     6799.08     6761.17    101.42 o 
   4  -2   1    12940.25    12403.83    175.26 o 
   5  -2   1      276.29      327.69     34.48 o 
   6  -2   1    17237.61    16821.18    253.87 o 
   7  -2   1     2728.68     2527.42     92.11 o 
   8  -2   1     3990.60     3904.04    136.24 o 
   9  -2   1     2329.31     2236.70    192.16 o 
  10  -2   1      155.27      244.65    108.67 o 
  11  -2   1     2452.78     2608.70    248.65 o 
 -11  -1   1      254.16      528.86    166.47 o 
 -10  -1   1     3381.92     3505.55    295.14 o 
  -9  -1   1       15.70       75.46    199.51 o 
  -8  -1   1     4200.67     4227.23    199.00 o 
  -7  -1   1     2077.83     2151.57    251.02 o 
  -6  -1   1      850.57      851.32     79.08 o 
  -5  -1   1     7122.88     6699.33    167.37 o 
  -4  -1   1     2380.01     2453.74    108.07 o 
  -3  -1   1    22578.19    22424.60    272.71 o 
  -2  -1   1    26213.42    26412.62    298.66 o 
  -1  -1   1     8004.87     8159.49    175.74 o 
   0  -1   1    29735.78    30543.49    303.66 o 
   1  -1   1      109.28      137.55     11.88 o 
   2  -1   1    11021.13    10807.57    201.94 o 
   3  -1   1     5389.79     5222.30     98.33 o 
   4  -1   1     3422.79     3457.61     90.07 o 
   5  -1   1    31263.07    31040.95    787.30 o 
   6  -1   1      821.51      827.00     66.28 o 
   7  -1   1     8732.21     9092.61    273.81 o 
   8  -1   1     3504.16     3413.13    219.45 o 
   9  -1   1      421.55      323.83    151.22 o 
  10  -1   1     2732.73     2699.34    526.09 o 
  11  -1   1      101.32      118.92    128.28 o 
 -11   0   1     2108.14     2184.57    254.88 o 
 -10   0   1        0.74      -99.71    100.45 o 
  -9   0   1     7514.50     8064.02    352.26 o 
  -8   0   1     1536.17     1494.37    241.16 o 
  -7   0   1     3009.77     2937.92    114.68 o 
  -6   0   1     8346.15     8060.64    183.46 o 
  -5   0   1       58.96       78.88     30.05 o 
  -4   0   1    13657.47    13416.53    190.08 o 
  -3   0   1     3013.17     2837.98     74.38 o 
  -2   0   1    44283.75    46097.28    452.32 o 
  -1   0   1    35393.46    36519.23    356.24 o 
   1   0   1    27501.17    27432.31    582.80 o 
   2   0   1    11818.58    11624.88    241.27 o 
   3   0   1     6777.18     7118.30    228.39 o 
   4   0   1     5961.48     5635.35    157.85 o 
   5   0   1      209.25      155.42     72.63 o 
   6   0   1    11111.93    10950.79    271.90 o 
   7   0   1     3926.13     4255.72    180.25 o 
   8   0   1     2072.26     1852.81    190.72 o 
   9   0   1     2618.80     2743.69    239.64 o 
  10   0   1       15.93       32.24    112.04 o 
  11   0   1      781.03      631.38    186.83 o 
 -11   1   1       35.06      208.79    124.88 o 
 -10   1   1     4072.86     4156.94    427.09 o 
  -9   1   1      156.70      130.31    114.09 o 
  -8   1   1     6635.46     6818.25    429.87 o 
  -7   1   1     4662.44     4703.67    127.14 o 
  -6   1   1      232.34      285.82     61.42 o 
  -5   1   1     5199.81     4925.69    151.52 o 
  -4   1   1     7428.70     8098.14    131.62 o 
  -3   1   1     1102.23      975.08     69.12 o 
  -2   1   1    19332.93    19630.01    279.47 o 
   0   1   1    26146.98    27269.09    410.48 o 
   1   1   1     2481.12     2439.96     81.79 o 
   2   1   1     4531.71     4553.41     94.30 o 
   3   1   1     2997.54     2882.39     83.58 o 
   4   1   1      107.39       99.65     33.47 o 
   5   1   1     5303.23     5138.98    153.66 o 
   6   1   1     3074.50     3235.80    356.60 o 
   7   1   1     2775.29     2948.51    175.07 o 
   8   1   1     3748.11     3935.74    509.49 o 
   9   1   1       29.48       46.50    102.20 o 
  10   1   1     1959.54     1632.44    228.62 o 
 -12   2   1      269.13      286.29    156.65 o 
 -11   2   1      936.80     1588.79    239.05 o 
 -10   2   1       89.34      129.55     95.61 o 
  -9   2   1     3484.68     3735.71    188.80 o 
  -8   2   1     1348.47     1261.07     87.73 o 
  -7   2   1     2326.91     2419.04     99.64 o 
  -6   2   1     4117.63     4182.23    121.64 o 
  -5   2   1      963.52     1035.14     40.81 o 
  -4   2   1     1838.18     1760.52     58.92 o 
  -3   2   1      879.14     1137.74     57.02 o 
  -2   2   1     9932.01    10732.46    154.48 o 
  -1   2   1     9447.45     9685.48    116.62 o 
   0   2   1       30.15       45.32     23.65 o 
   1   2   1     8314.41     8037.61    134.01 o 
   2   2   1     5745.06     5443.65    140.11 o 
   3   2   1      576.00      638.72     55.61 o 
   4   2   1     1993.69     1745.36     85.91 o 
   5   2   1      296.11      271.06     62.60 o 
   6   2   1     3095.46     3325.72    331.36 o 
   7   2   1     2398.79     2405.15    163.37 o 
   8   2   1        6.15     -108.50    148.80 o 
   9   2   1     2780.86     3404.70    411.40 o 
  10   2   1      394.86      229.24    152.11 o 
 -12   3   1      730.06      698.85    150.18 o 
 -11   3   1        0.40       -0.46     87.17 o 
 -10   3   1     2495.24     2409.34    186.03 o 
  -9   3   1      957.92     1049.92    155.48 o 
  -8   3   1     6355.18     6390.15    196.74 o 
  -7   3   1     9342.69     9499.51    171.28 o 
  -6   3   1      143.57      123.95     59.56 o 
  -5   3   1    11944.89    12064.74    199.84 o 
  -4   3   1     5666.40     5414.09    108.34 o 
  -3   3   1     1298.35     1358.08     65.77 o 
  -2   3   1     9512.33     9442.56    119.32 o 
  -1   3   1     1461.33     1663.58     62.05 o 
   0   3   1    10296.33     9695.82    200.74 o 
   1   3   1    12942.74    12857.07    199.95 o 
   2   3   1     3789.02     3980.78    161.80 o 
   3   3   1     9587.98     9664.19    254.86 o 
   4   3   1       21.90       51.33     41.99 o 
   5   3   1     1031.74     1139.14    113.97 o 
   6   3   1     4239.25     4313.46    187.69 o 
   7   3   1      390.11      342.43    110.79 o 
   8   3   1     3167.21     2981.16    276.10 o 
   9   3   1      364.60      234.51    148.43 o 
 -12   4   1      227.54      238.34    115.26 o 
 -11   4   1     1650.87     1732.27    165.49 o 
 -10   4   1     1287.04     1427.35    220.64 o 
  -9   4   1     1610.75     1672.50     86.73 o 
  -8   4   1     3849.63     3821.93     99.45 o 
  -7   4   1       32.20       21.86     38.39 o 
  -6   4   1    14263.40    14129.86    238.50 o 
  -5   4   1     3205.54     3249.48    136.91 o 
  -4   4   1     6480.36     6215.12    150.12 o 
  -3   4   1     5591.03     5367.21    138.63 o 
  -2   4   1      437.20      500.33     42.32 o 
  -1   4   1    18475.18    18604.39    282.91 o 
   0   4   1     6996.22     7277.17    142.10 o 
   1   4   1     8681.18     8797.87    172.62 o 
   2   4   1    16631.05    15826.74    280.78 o 
   3   4   1       35.62       14.41     43.27 o 
   4   4   1     5713.28     5886.26    169.62 o 
   5   4   1     1248.84     1132.75    115.45 o 
   6   4   1     2396.89     2341.75    225.67 o 
   7   4   1     2215.57     2094.22    166.81 o 
   8   4   1        4.09      -30.86     94.90 o 
 -12   5   1     2152.19     2567.38    259.58 o 
 -11   5   1      153.64      113.47    115.60 o 
 -10   5   1     1306.33     1405.80    110.82 o 
  -9   5   1     4638.26     4720.21    130.35 o 
  -8   5   1     1445.96     1505.75    123.55 o 
  -7   5   1    14439.53    14011.59    461.53 o 
  -6   5   1      528.45      571.54     63.32 o 
  -5   5   1    14305.00    13491.67    259.05 o 
  -4   5   1    12956.87    12979.83    247.63 o 
  -3   5   1     1426.67     1401.20     42.38 o 
  -2   5   1     9385.80     9179.07    232.10 o 
  -1   5   1       43.29        4.04     36.72 o 
   0   5   1     5818.63     5793.15    136.73 o 
   1   5   1    11411.46    11645.04    218.83 o 
   2   5   1     2002.73     2031.67    103.74 o 
   3   5   1    12726.91    12175.60    338.94 o 
   4   5   1      171.14       96.91     55.88 o 
   5   5   1     2420.37     2322.45    162.69 o 
   6   5   1     1568.72     1530.93    151.77 o 
   7   5   1      234.18      208.55     96.30 o 
   8   5   1     1609.11     1732.79    204.80 o 
 -12   6   1      215.49      206.45    129.79 o 
 -11   6   1     4083.61     3912.95    232.41 o 
 -10   6   1     1547.50     1718.35     85.15 o 
  -9   6   1     2262.40     2333.76    370.05 o 
  -8   6   1     3543.18     3703.08    166.08 o 
  -7   6   1       31.23      -45.43     45.43 o 
  -6   6   1    17714.04    17362.40    326.27 o 
  -5   6   1     4060.05     4117.19    141.55 o 
  -4   6   1    10574.38    10156.99    140.86 o 
  -3   6   1    15422.60    15643.16    192.37 o 
  -2   6   1      383.51      416.38     43.22 o 
  -1   6   1     8884.29     8916.44    167.75 o 
   0   6   1     2762.67     3046.85    161.33 o 
   1   6   1     3812.05     3875.09    123.49 o 
   2   6   1    10259.51    10078.70    352.65 o 
   3   6   1        3.77       10.20     50.13 o 
   4   6   1     4228.16     4365.29    205.32 o 
   5   6   1     1461.60     1766.24    177.39 o 
   6   6   1      677.44      775.09    158.37 o 
   7   6   1     1374.52     1246.97    185.88 o 
 -12   7   1     3594.63     3928.04    245.09 o 
 -11   7   1      358.94      188.95     82.70 o 
 -10   7   1     2001.35     1708.37    357.37 o 
  -9   7   1     3930.62     4108.54    458.78 o 
  -8   7   1       34.29       37.94     50.96 o 
  -7   7   1     6760.38     6533.99    200.51 o 
  -6   7   1     1993.60     2217.16    156.23 o 
  -5   7   1     7867.54     7659.08    134.54 o 
  -4   7   1    10570.51    10166.42    137.53 o 
  -3   7   1      152.99      160.10     32.99 o 
  -2   7   1     5440.47     5233.47    132.94 o 
  -1   7   1     1039.51     1039.79     92.76 o 
   0   7   1     1337.92     1196.53     93.21 o 
   1   7   1     4034.81     3864.81    186.49 o 
   2   7   1       11.28        2.53     49.62 o 
   3   7   1     4560.57     4670.61    180.55 o 
   4   7   1      981.57      945.08    151.89 o 
   5   7   1     1132.41     1424.48    186.78 o 
   6   7   1      839.50      932.37    170.93 o 
 -12   8   1        3.38      -74.25     77.27 o 
  -9   8   1      133.32      166.88    103.51 o 
  -8   8   1     1832.31     1916.39    132.98 o 
  -7   8   1      354.78      417.18     54.64 o 
  -6   8   1     3004.59     3087.86    146.75 o 
  -5   8   1     2822.65     2816.57     94.90 o 
  -4   8   1      427.86      505.37     54.97 o 
  -3   8   1    11011.00    10927.65    306.41 o 
  -2   8   1       83.40       48.34     50.61 o 
  -1   8   1     1257.49     1257.68     97.60 o 
   0   8   1     1866.66     1903.71    135.24 o 
   1   8   1      103.80       80.35     57.37 o 
   2   8   1     2590.88     2392.63    130.20 o 
   3   8   1     1010.40      935.36    105.96 o 
   4   8   1     1128.07     1064.27    132.95 o 
   5   8   1     1620.95     1478.81    163.14 o 
 -10   9   1     1346.60     1252.00    260.78 o 
  -9   9   1     1935.30     1960.95    165.10 o 
  -8   9   1      330.09      311.33     39.50 o 
  -7   9   1      855.58      909.86     55.46 o 
  -6   9   1     2211.74     2216.91     96.43 o 
  -5   9   1      489.43      388.11     63.20 o 
  -4   9   1     5832.02     6053.53    167.48 o 
  -3   9   1      699.00      616.04     84.10 o 
  -2   9   1     2775.50     2890.25    145.78 o 
  -1   9   1     2714.47     2636.83    139.56 o 
   0   9   1       24.00       52.29     53.47 o 
   1   9   1     2074.69     2053.26    125.85 o 
   2   9   1      363.84      369.43     85.21 o 
   3   9   1     1031.34     1160.93    139.70 o 
   4   9   1     1589.42     1337.26    157.61 o 
 -10  10   1     2619.56     3059.37    370.65 o 
  -9  10   1        3.51      -27.99     49.62 o 
  -8  10   1     2890.07     3033.35    124.31 o 
  -7  10   1     1277.21     1294.93     89.07 o 
  -6  10   1      770.36      795.90     80.73 o 
  -5  10   1     2228.09     2156.83    121.46 o 
  -4  10   1       36.72      -15.59     54.68 o 
  -3  10   1     6143.79     5868.57    213.51 o 
  -2  10   1     1306.12     1403.99    110.25 o 
  -1  10   1     1442.54     1455.65    116.84 o 
   0  10   1     2782.26     2865.31    185.43 o 
   1  10   1       11.31      -59.27     59.27 o 
   2  10   1     1345.82     1299.72    146.71 o 
 -10  11   1      648.87      746.18     99.87 o 
  -9  11   1     4052.00     4322.83    224.01 o 
  -8  11   1      400.31      324.50     69.15 o 
  -7  11   1     1908.55     1988.04    128.08 o 
  -6  11   1     2224.57     2181.11    128.19 o 
  -5  11   1      222.69      174.92     62.61 o 
  -4  11   1     4522.92     4250.19    198.38 o 
  -3  11   1      661.06      560.04     99.31 o 
  -2  11   1     3195.05     3243.07    188.60 o 
  -1  11   1     2253.21     2483.86    176.28 o 
   0  11   1      132.94      109.83     76.03 o 
   1  11   1     1741.50     2108.64    160.40 o 
  -9  12   1        1.26       59.79     73.53 o 
  -8  12   1     3185.98     3480.88    153.52 o 
  -7  12   1     1208.99     1052.06    105.37 o 
  -6  12   1      575.92      601.80     88.93 o 
  -5  12   1     1135.86     1137.60     83.24 o 
  -4  12   1        5.68       43.27     76.76 o 
  -3  12   1     1751.60     1729.43    156.63 o 
  -2  12   1     1327.28     1141.77    138.08 o 
  -1  12   1      701.56      721.93    123.01 o 
  -6  13   1     1142.52     1236.49    123.86 o 
  -5  13   1       88.86       18.73     68.30 o 
   3 -13   2     1247.05     1414.81    175.65 o 
   4 -13   2      123.70      176.57    138.45 o 
   5 -13   2     2915.91     3254.47    199.66 o 
   6 -13   2      952.72     1006.28    130.59 o 
   7 -13   2     1284.08     1432.11    144.51 o 
   0 -12   2       12.22      -42.45    104.37 o 
   1 -12   2     1569.19     1427.02    165.49 o 
   2 -12   2      488.90      423.55    116.46 o 
   3 -12   2      466.95      498.45    117.45 o 
   4 -12   2     1255.07     1544.95    165.38 o 
   5 -12   2      343.35      417.68     93.70 o 
   6 -12   2     2906.77     2900.31    172.79 o 
   7 -12   2     2215.49     2588.49    183.41 o 
   8 -12   2      337.04      309.09    104.03 o 
   9 -12   2     1682.13     1725.97    153.53 o 
  -2 -11   2     1697.07     1929.39    217.96 o 
  -1 -11   2       35.13      -22.19     97.36 o 
   0 -11   2     1714.75     1981.84    217.39 o 
   1 -11   2      634.82      775.61    127.45 o 
   2 -11   2     1247.06     1255.92    147.08 o 
   3 -11   2      933.63     1162.95    169.39 o 
   4 -11   2       44.27       -8.66     73.70 o 
   5 -11   2     1485.11     1194.07    118.19 o 
   6 -11   2     1510.64     1806.34    133.60 o 
   7 -11   2      344.35      351.61     81.70 o 
   8 -11   2     1948.85     1916.55    147.50 o 
   9 -11   2       18.42       13.80     68.04 o 
  10 -11   2     1284.74     1511.74    342.28 o 
  -3 -10   2      463.83      189.63    116.90 o 
  -2 -10   2        4.59      -83.35     83.35 o 
  -1 -10   2     3175.79     3377.43    183.29 o 
   0 -10   2      771.08      903.27    113.86 o 
   1 -10   2     1580.45     1554.69    163.18 o 
   2 -10   2     2705.40     2703.94    178.08 o 
   3 -10   2      869.73      870.77    119.64 o 
   4 -10   2      831.41      983.24    108.13 o 
   5 -10   2      673.65      812.13     92.40 o 
   6 -10   2     2145.44     2384.14    163.54 o 
   7 -10   2     5661.38     5816.07    190.52 o 
   8 -10   2        8.87       -2.09     59.89 o 
   9 -10   2     3443.12     3751.40    172.98 o 
  10 -10   2      835.00      766.05    130.39 o 
  11 -10   2      743.92      744.92    138.84 o 
  -4  -9   2      333.39      462.64    130.87 o 
  -3  -9   2       47.13      -71.12    112.07 o 
  -2  -9   2     1647.85     1646.63    133.45 o 
  -1  -9   2      354.75      493.01    122.77 o 
   0  -9   2     2683.38     3016.45    158.95 o 
   1  -9   2     5309.29     5595.73    196.84 o 
   2  -9   2      473.35      396.16     75.02 o 
   3  -9   2     3959.42     4201.05    190.73 o 
   4  -9   2      986.57      854.54     88.69 o 
   5  -9   2     1579.20     1587.80     77.12 o 
   6  -9   2     4624.07     4734.70    161.74 o 
   7  -9   2       15.47       -8.62     46.32 o 
   8  -9   2     6815.38     6927.09    209.93 o 
   9  -9   2     2434.79     2673.55    138.27 o 
  10  -9   2     2370.62     2695.96    189.55 o 
  11  -9   2     1715.78     1765.72    172.04 o 
  -5  -8   2      524.59      283.36    153.87 o 
  -4  -8   2      820.08      696.50    133.93 o 
  -3  -8   2     2781.77     2557.54    177.45 o 
  -2  -8   2      179.44       43.63     59.70 o 
  -1  -8   2     5328.84     5283.10    188.78 o 
   0  -8   2     5600.97     5676.82    239.00 o 
   1  -8   2     1914.69     1804.65    116.99 o 
   2  -8   2    15970.12    15522.54    487.76 o 
   3  -8   2      115.49      142.90     50.93 o 
   4  -8   2     4074.15     4139.70    141.20 o 
   5  -8   2     2097.64     2138.81     91.42 o 
   6  -8   2     1548.53     1526.72     77.61 o 
   7  -8   2     7890.52     8032.43    173.74 o 
   8  -8   2     1232.69     1247.20     74.71 o 
   9  -8   2     5379.85     5774.87    209.35 o 
  10  -8   2     3775.96     3664.84    214.90 o 
  11  -8   2      642.62      539.68    123.75 o 
  12  -8   2     1576.03     1544.17    178.68 o 
  -6  -7   2     1321.76     1316.16    490.78 o 
  -5  -7   2     2615.37     2555.15    207.43 o 
  -4  -7   2     3542.37     3285.57    183.96 o 
  -3  -7   2      156.25       90.07     53.81 o 
  -2  -7   2     3517.90     3584.97    137.38 o 
  -1  -7   2     1666.23     1547.63     95.82 o 
   0  -7   2     3605.48     3521.54    123.35 o 
   1  -7   2    17579.41    17784.46    323.43 o 
   2  -7   2      344.96      378.06     58.79 o 
   3  -7   2    13977.89    13972.50    216.96 o 
   4  -7   2     1469.73     1465.67     57.54 o 
   5  -7   2     2492.24     2435.95     87.15 o 
   6  -7   2     3587.91     3714.08    160.40 o 
   7  -7   2      211.63      278.40     42.25 o 
   8  -7   2     6594.36     6637.33    161.01 o 
   9  -7   2     1875.76     1613.37    116.70 o 
  10  -7   2     1357.70     1478.37    153.33 o 
  11  -7   2     3085.22     3139.66    233.01 o 
  12  -7   2       47.94      -23.54    105.04 o 
  -7  -6   2      141.72      175.96    107.62 o 
  -6  -6   2     3652.82     3874.26    239.70 o 
  -5  -6   2     1782.57     1849.14    145.21 o 
  -4  -6   2     1350.53     1449.49    145.28 o 
  -3  -6   2     4444.28     4852.88    179.29 o 
  -2  -6   2      117.21      112.09     44.32 o 
  -1  -6   2     4316.15     4437.71    149.42 o 
   0  -6   2     5430.87     5459.08    136.54 o 
   1  -6   2     2160.00     2146.92    100.28 o 
   2  -6   2    19978.57    19677.05    378.85 o 
   3  -6   2     1024.49     1024.99     51.45 o 
   4  -6   2     7752.13     7694.06    122.18 o 
   5  -6   2     3440.80     3584.53     82.34 o 
   6  -6   2     1228.17     1280.44     60.43 o 
   7  -6   2     3346.73     3364.25    103.87 o 
   8  -6   2     1861.36     1912.66    163.83 o 
   9  -6   2     3400.24     3519.96    208.87 o 
  10  -6   2     4646.83     4840.78    271.05 o 
  11  -6   2       68.04      -86.93     86.93 o 
  12  -6   2     1781.56     1697.50    226.37 o 
  -8  -5   2        5.97      -89.01     92.29 o 
  -7  -5   2     2370.29     2737.94    211.47 o 
  -6  -5   2     1311.95     1233.88    148.95 o 
  -5  -5   2     1756.90     1774.04    220.71 o 
  -4  -5   2     7782.58     7613.77    282.74 o 
  -3  -5   2      106.66       98.20     50.29 o 
  -2  -5   2     4175.42     4155.89    120.20 o 
  -1  -5   2      770.92      873.47     62.93 o 
   0  -5   2      214.55      253.57     40.68 o 
   1  -5   2    17663.69    17443.15    523.66 o 
   2  -5   2       46.10       71.26     27.72 o 
   3  -5   2    15383.04    15307.08    174.90 o 
   4  -5   2     3255.82     3033.83     69.98 o 
   5  -5   2      584.56      651.61     50.61 o 
   6  -5   2     2657.42     2612.06     85.19 o 
   7  -5   2       41.57       84.66     34.89 o 
   8  -5   2     2316.97     2564.50    110.02 o 
   9  -5   2     1916.74     2185.26    188.34 o 
  10  -5   2      155.72       18.11     89.95 o 
  11  -5   2     2999.67     2935.01    269.84 o 
  12  -5   2      241.13      258.97    143.67 o 
  -9  -4   2        8.71       15.50     97.11 o 
  -8  -4   2     1098.82     1211.62    189.83 o 
  -7  -4   2     1502.77     1479.40    156.48 o 
  -6  -4   2     2432.25     2401.88    173.03 o 
  -5  -4   2     6116.73     5649.48    211.66 o 
  -4  -4   2      622.12      629.38     73.96 o 
  -3  -4   2     7507.14     7373.03    157.71 o 
  -2  -4   2     1819.98     1849.94    109.36 o 
  -1  -4   2     2200.00     2397.42     80.23 o 
   0  -4   2     5172.79     5104.17    124.76 o 
   1  -4   2       58.75       73.96     29.47 o 
   2  -4   2    18149.01    18067.25    206.25 o 
   3  -4   2    11300.72    10967.96    129.06 o 
   4  -4   2     4603.36     4634.88    112.03 o 
   5  -4   2    13694.54    13408.84    194.29 o 
   6  -4   2       30.85       70.26     31.16 o 
   7  -4   2     2812.19     2917.79    135.95 o 
   8  -4   2     2584.62     2605.23    104.47 o 
   9  -4   2      954.94      983.19    179.89 o 
  10  -4   2     4735.13     4428.60    395.70 o 
  11  -4   2      612.96      599.25    134.92 o 
  12  -4   2     2052.97     1948.89    221.25 o 
 -10  -3   2      389.11      230.41    120.58 o 
  -9  -3   2     1048.23     1089.66    152.85 o 
  -8  -3   2      225.05      161.74    106.50 o 
  -7  -3   2     1369.45     1229.04    133.42 o 
  -6  -3   2     2591.75     2638.60    324.56 o 
  -5  -3   2       83.74       83.15     42.30 o 
  -4  -3   2    14917.77    14393.00    236.19 o 
  -3  -3   2     4511.68     4394.08    113.03 o 
  -2  -3   2     7856.56     7841.38    167.21 o 
  -1  -3   2    10024.70    10085.63    154.91 o 
   0  -3   2     1763.27     1913.25     58.34 o 
   1  -3   2    17368.34    17664.38    241.73 o 
   2  -3   2     4229.22     4185.57     70.20 o 
   3  -3   2     9738.80     9803.52    135.95 o 
   4  -3   2    21746.23    20762.12    304.11 o 
   5  -3   2       51.90       91.02     32.81 o 
   6  -3   2    10868.59    10883.97    167.20 o 
   7  -3   2     1399.16     1433.59     99.07 o 
   8  -3   2     1935.35     1726.48    168.61 o 
   9  -3   2     3415.12     3249.95    212.31 o 
  10  -3   2      107.93       74.20     96.56 o 
  11  -3   2     2664.26     2592.57    298.81 o 
 -10  -2   2     2640.00     2631.12    283.55 o 
  -9  -2   2       64.90       91.51     85.01 o 
  -8  -2   2     1655.10     1775.22    182.57 o 
  -7  -2   2     4063.74     4350.27    310.88 o 
  -6  -2   2      293.75      362.51     66.96 o 
  -5  -2   2    10735.25    10539.49    219.65 o 
  -4  -2   2     1590.45     1754.89     75.21 o 
  -3  -2   2    21471.22    21352.09    280.54 o 
  -2  -2   2    16734.56    16387.72    287.79 o 
  -1  -2   2     2450.00     2554.75     69.11 o 
   0  -2   2    13891.92    13837.21    167.03 o 
   1  -2   2    15125.39    16101.37    209.63 o 
   2  -2   2    35340.36    36126.86    414.69 o 
   3  -2   2    17757.39    17265.44    258.88 o 
   4  -2   2     2708.42     2668.96    109.03 o 
   5  -2   2    31028.04    30580.96    880.45 o 
   6  -2   2      430.67      284.05     52.12 o 
   7  -2   2     6401.18     6354.95    499.83 o 
   8  -2   2     3122.18     2743.89    191.02 o 
   9  -2   2     1141.92     1101.61    154.46 o 
  10  -2   2     3554.09     3740.90    265.04 o 
  11  -2   2      597.05      165.02    131.83 o 
 -11  -1   2     1972.09     1458.53    436.15 o 
 -10  -1   2      313.09      273.12    130.86 o 
  -9  -1   2     3480.74     3441.99    197.09 o 
  -8  -1   2      628.61      649.85     99.51 o 
  -7  -1   2     1901.09     1875.19    114.06 o 
  -6  -1   2     6259.76     6410.61    214.00 o 
  -5  -1   2      382.03      366.97     48.83 o 
  -4  -1   2    15320.70    14979.77    242.73 o 
  -3  -1   2    12066.17    12323.64    190.12 o 
  -2  -1   2    12244.64    12258.88    179.90 o 
  -1  -1   2    26825.94    27641.97    328.73 o 
   0  -1   2       16.88       58.50     26.99 o 
   1  -1   2     7474.27     7309.75    126.49 o 
   2  -1   2     1174.66     1142.25     71.07 o 
   3  -1   2     6000.94     5554.40    229.81 o 
   4  -1   2    15419.39    15167.59    236.44 o 
   5  -1   2     1209.20     1357.76     90.50 o 
   6  -1   2    11766.94    11564.60    294.76 o 
   7  -1   2     4203.58     4363.67    185.77 o 
   8  -1   2     1104.79     1067.70    239.96 o 
   9  -1   2     2890.91     2558.08    602.76 o 
  10  -1   2        9.31      -94.74     94.74 o 
  11  -1   2     1257.93     1493.65    217.86 o 
 -11   0   2      374.64      718.87    167.10 o 
 -10   0   2     5595.97     5640.32    408.98 o 
  -9   0   2      264.88      226.13     92.59 o 
  -8   0   2     5037.55     4559.08    181.39 o 
  -7   0   2     3579.52     3375.21    126.78 o 
  -6   0   2      378.58      362.33     46.68 o 
  -5   0   2     3740.79     3539.96    105.14 o 
  -4   0   2     3565.47     3894.94    121.59 o 
  -3   0   2    26411.60    27336.72    327.12 o 
  -2   0   2    19954.64    20581.13    221.42 o 
  -1   0   2     2928.71     3061.69     52.30 o 
   0   0   2    17694.72    18086.81    311.11 o 
   1   0   2     9302.58     9628.36    157.56 o 
   2   0   2     4764.45     4652.34    101.34 o 
   3   0   2     3803.67     3685.06    129.48 o 
   4   0   2       32.67       32.69     38.46 o 
   5   0   2    10890.25    10751.71    260.25 o 
   6   0   2     1818.04     1952.74    128.46 o 
   7   0   2     1886.15     2061.79    146.08 o 
   8   0   2     2803.84     3163.51    235.84 o 
   9   0   2       85.12       91.68     98.33 o 
  10   0   2      677.98      773.97    240.56 o 
 -11   1   2     2142.45     2198.00    233.08 o 
 -10   1   2        0.71      -84.24     88.57 o 
  -9   1   2     3814.83     4476.63    216.69 o 
  -8   1   2     2436.58     2509.19    154.52 o 
  -7   1   2     1598.40     1683.03     86.77 o 
  -6   1   2     6755.88     6755.94    126.48 o 
  -5   1   2      116.99      153.53     26.33 o 
  -4   1   2     2751.47     2774.43     68.69 o 
  -3   1   2     9668.22     9996.13    122.95 o 
  -2   1   2     1514.60     1542.57     35.72 o 
  -1   1   2    13333.47    13793.60    157.93 o 
   0   1   2     1010.30     1079.24     43.33 o 
   1   1   2     3108.99     3012.28     72.29 o 
   2   1   2      841.93      851.61     55.31 o 
   3   1   2      788.98      873.00     64.99 o 
   4   1   2     4116.66     3936.56    149.32 o 
   5   1   2      736.59      782.08     73.14 o 
   6   1   2     3352.66     3462.43    349.92 o 
   7   1   2     2988.78     3167.83    185.85 o 
   8   1   2      144.60       22.72    105.04 o 
   9   1   2     1708.34     1668.15    215.81 o 
  10   1   2       14.12      100.05    121.79 o 
 -12   2   2      843.66      681.31    156.04 o 
 -11   2   2        1.56        4.50     94.69 o 
 -10   2   2     3121.33     2814.38    185.91 o 
  -9   2   2      706.92      864.94    109.13 o 
  -8   2   2     2215.11     2343.18    108.31 o 
  -7   2   2     2759.77     2610.29     95.55 o 
  -6   2   2       21.35       34.80     40.07 o 
  -5   2   2      209.50      273.46     68.75 o 
  -4   2   2     1196.93     1202.75     92.38 o 
  -3   2   2     5769.56     6143.64    180.73 o 
  -2   2   2     8144.35     8242.07     81.84 o 
  -1   2   2      114.97      156.36     19.60 o 
   0   2   2    17703.28    17749.01    219.62 o 
   1   2   2     4561.38     4377.68    171.25 o 
   2   2   2      139.19      115.01     34.02 o 
   3   2   2     3107.39     3091.19    101.56 o 
   4   2   2      120.70      105.84     40.12 o 
   5   2   2     2465.10     2473.74    111.21 o 
   6   2   2     6073.47     5798.39    375.02 o 
   7   2   2      639.05      613.57    111.09 o 
   8   2   2     5575.82     5441.13    335.34 o 
   9   2   2      176.29      -15.29    114.14 o 
 -12   3   2       23.34        1.30    135.52 o 
 -11   3   2     1620.64     1891.27    186.81 o 
 -10   3   2      189.18      189.40     80.67 o 
  -9   3   2     3926.26     3861.25    171.37 o 
  -8   3   2     7871.36     7663.69    229.59 o 
  -7   3   2     3595.06     3599.53    172.26 o 
  -6   3   2    11368.96    11396.98    271.51 o 
  -5   3   2     2414.07     2407.08     94.04 o 
  -4   3   2     2193.38     2114.20    254.44 o 
  -3   3   2     7740.75     7785.77    150.74 o 
  -2   3   2       23.59       44.41     15.17 o 
  -1   3   2    25186.87    25531.10    351.97 o 
   0   3   2     5561.47     5442.53    111.38 o 
   1   3   2    10551.67    10551.70    181.06 o 
   2   3   2     9514.64     9072.65    196.87 o 
   3   3   2        9.53       35.25     37.89 o 
   4   3   2     6532.22     6682.68    170.48 o 
   5   3   2      725.40      789.50     94.98 o 
   6   3   2     1495.08     1450.46    145.16 o 
   7   3   2     2778.76     2878.49    235.82 o 
   8   3   2       13.44      -93.72    104.88 o 
   9   3   2     1825.88     1932.37    256.29 o 
 -12   4   2     2261.05     2743.98    215.39 o 
 -11   4   2      959.29      890.37    151.68 o 
 -10   4   2     2504.93     2684.71    151.33 o 
  -9   4   2     4963.17     4954.39    132.54 o 
  -8   4   2      435.32      518.02     63.19 o 
  -7   4   2    15955.51    15650.35    808.31 o 
  -6   4   2      868.95      813.39     66.97 o 
  -5   4   2     5041.48     4935.77    106.72 o 
  -4   4   2    15222.78    15216.85    235.59 o 
  -3   4   2     3278.27     3328.35     59.23 o 
  -2   4   2    17133.50    17702.31    207.83 o 
  -1   4   2     1843.01     1905.64     67.53 o 
   0   4   2    21044.92    21100.26    542.27 o 
   1   4   2    11044.12    10699.26    196.86 o 
   2   4   2     1275.93     1272.96    108.64 o 
   3   4   2     8352.04     8222.75    253.80 o 
   4   4   2       44.93       60.10     48.91 o 
   5   4   2     2066.90     2159.20    149.55 o 
   6   4   2     2880.58     3130.88    235.43 o 
   7   4   2      509.08      454.57    127.99 o 
   8   4   2     3293.52     3412.02    335.34 o 
 -12   5   2       26.17     -100.21    100.21 o 
 -11   5   2     1552.41     1728.10    159.56 o 
 -10   5   2      672.39      803.22     88.61 o 
  -9   5   2     2001.60     2031.08    224.86 o 
  -8   5   2     7701.45     8072.70    403.85 o 
  -7   5   2      768.35      874.35     72.49 o 
  -6   5   2    14281.32    13803.83    512.42 o 
  -5   5   2     3466.47     3330.89     89.53 o 
  -4   5   2     2526.68     2434.45     85.91 o 
  -3   5   2     5187.02     5174.57     76.56 o 
  -2   5   2       27.67        6.36     21.92 o 
  -1   5   2    12755.86    12270.97    402.25 o 
   0   5   2     3395.92     3574.92    106.82 o 
   1   5   2     6834.00     6825.83    297.89 o 
   2   5   2    10782.74    10354.53    295.56 o 
   3   5   2        2.01       28.75     49.51 o 
   4   5   2     5259.75     5190.71    182.11 o 
   5   5   2      593.46      701.43    121.02 o 
   6   5   2      841.54     1008.32    127.96 o 
   7   5   2     1992.76     2136.53    183.16 o 
 -12   6   2     2720.13     2759.95    220.94 o 
 -11   6   2      346.60      391.64    186.53 o 
 -10   6   2     1420.86     1418.01    323.56 o 
  -9   6   2     2555.76     2200.35    372.46 o 
  -8   6   2      471.63      251.64     82.49 o 
  -7   6   2    11210.69    10962.71    252.65 o 
  -6   6   2      140.46      112.37     59.51 o 
  -5   6   2     7738.67     7480.17    159.19 o 
  -4   6   2     7352.95     7354.23    123.44 o 
  -3   6   2      731.61      800.61     41.55 o 
  -2   6   2     5761.10     5872.33    127.30 o 
  -1   6   2     1075.83     1147.82     72.22 o 
   0   6   2     5679.00     5463.04    162.52 o 
   1   6   2     5812.36     5777.85    159.64 o 
   2   6   2       88.31      107.98     54.00 o 
   3   6   2     5595.99     5706.59    189.19 o 
   4   6   2      467.48      307.54    106.49 o 
   5   6   2     1271.13     1168.88    243.64 o 
   6   6   2      841.58      708.09    147.49 o 
   7   6   2        0.64       92.85    114.94 o 
 -12   7   2       22.52      124.96     97.79 o 
 -11   7   2     1929.33     1989.68    418.34 o 
 -10   7   2     1131.73     1346.17    324.77 o 
  -9   7   2      473.29      367.12    102.40 o 
  -8   7   2     3328.75     3265.03    238.30 o 
  -7   7   2      184.51      158.52     60.14 o 
  -6   7   2     7046.19     6943.08    159.14 o 
  -5   7   2     5009.28     5089.43    120.86 o 
  -4   7   2      266.85      239.53     26.19 o 
  -3   7   2     7020.44     7286.83    159.24 o 
  -2   7   2       53.19       10.86     31.22 o 
  -1   7   2     1429.53     1551.36    112.39 o 
   0   7   2     1943.86     1983.42    102.89 o 
   1   7   2      139.09      135.57     56.13 o 
   2   7   2     4700.15     4682.75    176.01 o 
   3   7   2      624.51      577.32    101.75 o 
   4   7   2     1110.93     1113.94    258.20 o 
   5   7   2      900.97     1063.17    328.00 o 
   6   7   2       30.68      189.50    120.94 o 
 -11   8   2      819.71     1014.76    329.00 o 
 -10   8   2      300.81      333.77    135.52 o 
  -9   8   2     1047.66     1127.90    144.24 o 
  -8   8   2      122.10       50.06     60.72 o 
  -7   8   2     1605.59     1602.40    105.01 o 
  -6   8   2     1507.27     1458.59     98.94 o 
  -5   8   2     2013.63     1964.44     77.58 o 
  -4   8   2     3727.50     3590.07     98.76 o 
  -3   8   2      823.68      803.47     59.20 o 
  -2   8   2     1713.78     1901.78    113.49 o 
  -1   8   2     1991.68     2228.92    120.03 o 
   0   8   2      384.32      222.35     57.35 o 
   1   8   2     2721.90     2784.22    162.40 o 
   2   8   2      435.53      289.98     75.29 o 
   3   8   2     2244.74     2306.08    176.29 o 
   4   8   2     2140.28     2236.63    181.22 o 
   5   8   2      392.81      566.58    121.97 o 
 -11   9   2     1446.96     1349.19    353.75 o 
 -10   9   2     1923.69     1831.43    186.47 o 
  -9   9   2       14.19       38.44     62.94 o 
  -8   9   2     1900.72     1872.39     73.08 o 
  -7   9   2      888.04      973.57     57.06 o 
  -6   9   2     2113.62     2156.33     97.95 o 
  -5   9   2     4823.81     4906.72    141.46 o 
  -4   9   2       74.80      131.74     46.46 o 
  -3   9   2     9399.41     8824.43    242.62 o 
  -2   9   2     1097.01     1069.42    115.09 o 
  -1   9   2     1070.11     1100.91    133.52 o 
   0   9   2     2062.60     2333.78    129.74 o 
   1   9   2        9.39       11.69     59.96 o 
   2   9   2     2156.24     2164.99    151.31 o 
   3   9   2     1323.17     1310.24    147.36 o 
 -11  10   2     2067.23     1765.11    336.84 o 
 -10  10   2      811.32      799.03    144.75 o 
  -9  10   2     3124.23     3309.14    155.82 o 
  -8  10   2      246.59      293.17     52.85 o 
  -7  10   2     1455.51     1445.09    109.88 o 
  -6  10   2     2205.10     2385.96    119.06 o 
  -5  10   2      930.11     1044.38     83.43 o 
  -4  10   2     4806.65     4935.12    192.22 o 
  -3  10   2      610.85      509.03     89.44 o 
  -2  10   2     3673.51     3434.23    182.63 o 
  -1  10   2     1513.67     1642.56    125.44 o 
   0  10   2      382.87      324.48     81.00 o 
   1  10   2     1818.04     1650.11    166.94 o 
   2  10   2      155.15      123.05     95.42 o 
 -10  11   2     3655.04     3701.14    392.58 o 
  -9  11   2       72.71       53.10     75.62 o 
  -8  11   2     3022.69     2978.47    121.45 o 
  -7  11   2      675.63      710.82     94.53 o 
  -6  11   2     1507.91     1369.21    111.38 o 
  -5  11   2     2826.04     2812.41    148.54 o 
  -4  11   2        0.65       -7.66     66.59 o 
  -3  11   2     4646.75     5067.72    221.02 o 
  -2  11   2     1777.56     1792.46    155.91 o 
  -1  11   2     1262.69     1240.25    224.88 o 
   0  11   2     1376.16     1085.22    157.87 o 
  -9  12   2     3174.82     3106.53    358.28 o 
  -8  12   2      354.23      268.09     99.97 o 
  -7  12   2      860.68     1117.58    108.06 o 
  -6  12   2      719.55      793.09     97.34 o 
  -5  12   2       19.14       17.60     65.88 o 
  -4  12   2     1841.56     1901.15    145.23 o 
  -3  12   2      484.24      440.65    103.51 o 
  -2  12   2     1635.41     2040.23    192.48 o 
   3 -13   3      273.58      253.01    110.83 o 
   4 -13   3     2590.28     2860.60    190.83 o 
   5 -13   3      302.86      352.66     98.54 o 
   6 -13   3     2100.50     2251.63    241.35 o 
   7 -13   3      799.76      913.74    124.66 o 
   0 -12   3     1048.26      857.06    381.82 o 
   1 -12   3      217.27      389.28    152.64 o 
   2 -12   3      263.23      316.57    110.21 o 
   3 -12   3      979.06     1150.73    151.00 o 
   4 -12   3       30.52       24.23     72.49 o 
   5 -12   3     1929.83     1640.91    152.96 o 
   6 -12   3     1450.97     1604.00    172.36 o 
   7 -12   3      591.32      498.68    107.39 o 
   8 -12   3     1418.73     1576.71    150.16 o 
   9 -12   3       15.72       11.25     78.01 o 
  -2 -11   3      144.79       34.04    189.85 o 
  -1 -11   3     1628.53     1417.64    254.92 o 
   0 -11   3       35.69      108.05    104.51 o 
   1 -11   3      837.98      912.28    129.89 o 
   2 -11   3      296.69      341.95     97.45 o 
   3 -11   3        3.00      -13.45     71.52 o 
   4 -11   3     1875.44     2012.21    144.84 o 
   5 -11   3     1106.07     1151.18    121.99 o 
   6 -11   3      615.19      819.23    100.83 o 
   7 -11   3     2292.29     2569.87    193.35 o 
   8 -11   3       22.32      114.72     77.23 o 
   9 -11   3      367.54      321.26     89.97 o 
  10 -11   3       41.41      135.22    109.26 o 
  -3 -10   3      158.04       65.78    135.73 o 
  -2 -10   3     2517.48     3274.47    236.37 o 
  -1 -10   3      171.56       33.96     92.80 o 
   0 -10   3     1958.47     2135.93    152.17 o 
   1 -10   3     1432.48     1340.00    159.45 o 
   2 -10   3      332.14      431.05     92.86 o 
   3 -10   3      835.95      816.25    111.50 o 
   4 -10   3      224.97      201.16     71.01 o 
   5 -10   3     2648.90     2221.32    132.98 o 
   6 -10   3     4385.96     4450.25    173.93 o 
   7 -10   3      243.98      189.02    104.60 o 
   8 -10   3     5433.90     5425.64    204.89 o 
   9 -10   3      221.47      294.61     81.00 o 
  10 -10   3     1224.75     1442.76    174.46 o 
  11 -10   3      974.10     1052.79    164.80 o 
  -4  -9   3       98.88        1.81    114.40 o 
  -3  -9   3     2335.20     2151.19    250.52 o 
  -2  -9   3      188.39      248.96     97.51 o 
  -1  -9   3     5336.45     5379.01    201.89 o 
   0  -9   3     2779.58     2985.36    156.69 o 
   1  -9   3     1850.62     1774.02    131.66 o 
   2  -9   3     5624.04     5858.57    194.85 o 
   3  -9   3      235.99      221.64     64.91 o 
   4  -9   3     4473.91     4789.56    164.36 o 
   5  -9   3     3734.97     3652.02    145.16 o 
   6  -9   3      645.28      789.93    142.51 o 
   7  -9   3     9792.18     9992.91    394.02 o 
   8  -9   3      320.42      330.19     73.02 o 
   9  -9   3     3233.74     3355.29    393.59 o 
  10  -9   3      764.34      731.64    137.03 o 
  11  -9   3      443.60      400.23    126.77 o 
  -6  -8   3      110.79      -11.40    129.96 o 
  -5  -8   3     1023.70     1021.11    161.48 o 
  -4  -8   3     1682.50     2142.10    305.76 o 
  -3  -8   3       65.67       16.14     77.75 o 
  -2  -8   3     4476.91     4721.56    188.73 o 
  -1  -8   3     1896.33     2267.21    245.93 o 
   0  -8   3     3930.69     3904.96    159.22 o 
   1  -8   3     6585.02     6860.53    198.01 o 
   2  -8   3      580.02      486.73     72.16 o 
   3  -8   3     2160.61     2489.43    122.33 o 
   4  -8   3      444.80      469.02     50.05 o 
   5  -8   3     3718.83     3715.26    134.92 o 
   6  -8   3     3911.01     3950.07    127.06 o 
   7  -8   3        1.72       14.11     48.28 o 
   8  -8   3     7477.04     7330.17    249.09 o 
   9  -8   3      849.66      943.56    114.39 o 
  10  -8   3      637.56      577.10    129.18 o 
  11  -8   3     1150.99      749.75    150.92 o 
  -7  -7   3       11.99      116.90    141.02 o 
  -6  -7   3     2243.14     2133.31    201.52 o 
  -5  -7   3      780.02      726.80    290.36 o 
  -4  -7   3      132.08      155.41     85.51 o 
  -3  -7   3     3363.32     3414.42    136.23 o 
  -2  -7   3       56.43       37.07     45.60 o 
  -1  -7   3     6380.07     6790.70    234.82 o 
   0  -7   3     4970.69     5120.43    142.80 o 
   1  -7   3     3168.12     3032.02    140.63 o 
   2  -7   3    10555.57    10481.08    224.42 o 
   3  -7   3      107.80       64.70     34.78 o 
   4  -7   3     4616.45     4710.43     98.86 o 
   5  -7   3      933.99      995.71     65.77 o 
   6  -7   3     1075.51     1155.43     87.83 o 
   7  -7   3     5590.46     5497.65    184.67 o 
   8  -7   3      829.40      893.64    161.48 o 
   9  -7   3     4836.69     4743.08    199.14 o 
  10  -7   3     1161.31     1330.47    165.40 o 
  11  -7   3      493.35      508.28    132.81 o 
  -7  -6   3     1966.73     2369.07    212.27 o 
  -6  -6   3      400.58      440.61     98.65 o 
  -5  -6   3     1818.14     1918.86    164.86 o 
  -4  -6   3     1689.93     1760.73    112.70 o 
  -3  -6   3       37.78      -15.28     38.84 o 
  -2  -6   3     2285.79     2244.71    100.69 o 
  -1  -6   3     1429.07     1490.42     81.84 o 
   0  -6   3     1914.82     1752.80    100.67 o 
   1  -6   3    11912.30    11382.08    224.09 o 
   2  -6   3      121.36      156.13     41.87 o 
   3  -6   3     6148.42     6223.16    140.51 o 
   4  -6   3     1192.46     1201.91     52.28 o 
   5  -6   3     3475.74     3452.76    126.21 o 
   6  -6   3     2738.26     2702.78     92.61 o 
   7  -6   3       19.76       -7.81     36.95 o 
   8  -6   3     5674.39     5256.49    195.59 o 
   9  -6   3     1771.43     1647.08    128.32 o 
  10  -6   3       84.99      129.79     94.78 o 
  11  -6   3     2174.52     2423.71    244.48 o 
  12  -6   3        4.68      214.90    146.09 o 
  -8  -5   3     2092.95     1952.71    238.61 o 
  -7  -5   3      190.14      -59.48     82.72 o 
  -6  -5   3     2905.86     2748.77    181.64 o 
  -5  -5   3     2511.41     2421.06    321.05 o 
  -4  -5   3      360.63      334.62     56.59 o 
  -3  -5   3     3497.60     3569.59    100.18 o 
  -2  -5   3      354.80      373.75     39.89 o 
  -1  -5   3     3400.03     3469.24    100.78 o 
   0  -5   3     6193.03     5974.04    127.55 o 
   1  -5   3      577.00      625.53     48.89 o 
   2  -5   3    11163.27    11232.23    202.84 o 
   3  -5   3     6656.61     6615.87    110.68 o 
   4  -5   3     2012.42     1977.13     70.55 o 
   5  -5   3     2547.10     2549.77     74.25 o 
   6  -5   3        1.04       -9.15     27.29 o 
   7  -5   3     2571.85     2447.86    131.76 o 
   8  -5   3     3543.84     3397.10    166.91 o 
   9  -5   3     2093.69     2076.18    139.31 o 
  10  -5   3     4078.56     3984.18    290.36 o 
  11  -5   3       35.51       42.26    114.09 o 
  -9  -4   3      612.43      890.52    192.87 o 
  -8  -4   3      340.43      338.83    349.22 o 
  -7  -4   3     2361.06     2386.77    183.66 o 
  -6  -4   3     1743.39     1847.13    123.64 o 
  -5  -4   3      589.52      461.43     70.14 o 
  -4  -4   3     6368.46     6499.92    178.89 o 
  -3  -4   3      483.01      469.59     54.14 o 
  -2  -4   3     1886.63     1880.98     73.65 o 
  -1  -4   3     2701.15     2745.06     88.84 o 
   0  -4   3      112.06      114.78     29.12 o 
   1  -4   3    14042.21    13564.63    191.40 o 
   2  -4   3     4566.32     4313.88    163.03 o 
   3  -4   3    14618.93    15406.25    251.92 o 
   4  -4   3    12347.93    11975.80    191.41 o 
   5  -4   3     1054.07     1271.05    105.61 o 
   6  -4   3     5915.28     5866.13    178.27 o 
   7  -4   3      622.80      523.00     86.61 o 
   8  -4   3     3919.09     3957.85    530.32 o 
   9  -4   3     5126.53     4703.14    298.21 o 
  10  -4   3       14.66       63.08     81.22 o 
  11  -4   3     4119.89     4098.88    342.88 o 
 -10  -3   3      857.01     1235.75    171.18 o 
  -9  -3   3       46.35      190.39    112.69 o 
  -8  -3   3     1985.81     2414.84    219.71 o 
  -7  -3   3     1990.44     1942.93    136.56 o 
  -6  -3   3     1769.78     1873.59    113.98 o 
  -5  -3   3    13624.02    13742.06    275.88 o 
  -4  -3   3       49.91        2.86     35.56 o 
  -3  -3   3    11181.96    11383.05    219.94 o 
  -2  -3   3     6798.71     7121.67    125.67 o 
  -1  -3   3     2896.87     3053.76     70.71 o 
   0  -3   3    15665.23    16043.75    239.85 o 
   1  -3   3      854.37      862.91     59.42 o 
   2  -3   3    27845.13    28225.52    597.11 o 
   3  -3   3    21303.63    21553.10    287.34 o 
   4  -3   3     4244.96     4149.56    150.47 o 
   5  -3   3    13302.74    12935.86    307.49 o 
   6  -3   3      356.58      353.90     42.65 o 
   7  -3   3     5503.64     5575.26    184.54 o 
   8  -3   3     2212.63     1963.33    120.61 o 
   9  -3   3      786.89      772.33    188.95 o 
  10  -3   3     4298.70     4702.51    282.82 o 
  11  -3   3      437.18      509.62    142.81 o 
 -10  -2   3      331.13      319.75    108.81 o 
  -9  -2   3     1948.75     1938.66    372.16 o 
  -8  -2   3     1236.26     1255.83    158.46 o 
  -7  -2   3     2747.12     2736.51    143.32 o 
  -6  -2   3     5483.69     5541.01    162.74 o 
  -5  -2   3      202.71      231.16     49.65 o 
  -4  -2   3    20788.91    20915.00    317.18 o 
  -3  -2   3     3284.73     3203.46    149.08 o 
  -2  -2   3     9410.28     9419.32    170.21 o 
  -1  -2   3    14894.84    14999.83    221.10 o 
   0  -2   3    12219.99    13561.24    366.47 o 
   1  -2   3     3946.55     3837.69     88.59 o 
   2  -2   3     7541.58     7568.54    523.98 o 
   3  -2   3    15517.76    16054.05    673.34 o 
   4  -2   3    22348.52    21855.16    302.00 o 
   5  -2   3      491.31      588.01     63.53 o 
   6  -2   3     8228.30     7872.33    206.55 o 
   7  -2   3      881.49      945.94    121.87 o 
   8  -2   3     2914.05     2974.34    207.84 o 
   9  -2   3     4266.44     3797.23    471.16 o 
  10  -2   3       27.85       49.71    104.71 o 
  11  -2   3     2939.50     3684.15    296.71 o 
 -11  -1   3      718.30      831.80    238.15 o 
 -10  -1   3     2520.97     2482.70    256.49 o 
  -9  -1   3       67.71       52.92     69.82 o 
  -8  -1   3     3390.10     3723.93    221.70 o 
  -7  -1   3     1766.46     1503.90    105.51 o 
  -6  -1   3      911.82      852.47     67.30 o 
  -5  -1   3    16469.38    15745.16    263.91 o 
  -4  -1   3      265.37      276.02     46.07 o 
  -3  -1   3    20741.51    19995.53    349.57 o 
  -2  -1   3    12574.29    12788.44    216.61 o 
  -1  -1   3      518.01      569.25     39.02 o 
   0  -1   3     7357.78     7216.53    140.11 o 
   1  -1   3     6147.50     6260.42    129.33 o 
   2  -1   3    20000.24    20810.56    375.20 o 
   3  -1   3    17098.09    17102.35    370.99 o 
   4  -1   3     1523.06     1629.18    115.02 o 
   5  -1   3    14660.95    13635.55    544.20 o 
   6  -1   3     2110.35     2225.60    181.44 o 
   7  -1   3     2591.56     2491.95    165.06 o 
   8  -1   3     1472.81     1630.92    178.58 o 
   9  -1   3       31.48       73.01     98.96 o 
  10  -1   3     1602.16     1676.63    380.91 o 
  11  -1   3      875.85      748.33    182.99 o 
 -11   0   3     2641.42     3112.33    279.20 o 
 -10   0   3      280.35      137.68    120.95 o 
  -9   0   3     3311.00     2991.24    271.05 o 
  -8   0   3     1494.56     1403.92    113.59 o 
  -7   0   3     1196.20     1120.40     83.68 o 
  -6   0   3     4929.27     5223.04    209.73 o 
  -5   0   3      128.88      157.60     28.47 o 
  -4   0   3    16701.27    17233.16    238.63 o 
  -3   0   3     3115.10     2895.70     64.43 o 
  -2   0   3     8141.37     8485.22    130.14 o 
  -1   0   3    25743.19    27445.71    326.23 o 
   0   0   3     9908.20    10816.08    244.07 o 
   1   0   3      193.24      308.62     37.39 o 
   2   0   3     1530.66     1594.85     58.45 o 
   3   0   3     2121.88     2307.16     80.59 o 
   4   0   3     7417.39     7293.69    141.59 o 
   5   0   3      469.94      384.94    104.91 o 
   6   0   3     3516.03     3504.68    256.30 o 
   7   0   3     1652.74     1403.61    129.09 o 
   8   0   3      286.56       65.19     96.18 o 
   9   0   3     1319.37     1553.47    330.81 o 
  10   0   3      104.67      131.59    125.62 o 
 -11   1   3      112.58      143.86    100.01 o 
 -10   1   3     3277.43     3608.27    315.20 o 
  -9   1   3      639.32      689.36    129.29 o 
  -8   1   3     2799.99     2659.27    208.87 o 
  -7   1   3     3041.11     2975.92    101.03 o 
  -6   1   3        2.68       -3.27     27.24 o 
  -5   1   3     6833.59     6594.47    137.33 o 
  -4   1   3     4645.30     4869.27     81.40 o 
  -3   1   3     9331.08     9372.94    138.36 o 
  -2   1   3    17098.69    17143.57    197.80 o 
  -1   1   3      255.57      260.89     28.73 o 
   0   1   3     7465.74     7283.19    129.35 o 
   1   1   3     1607.29     1699.73    137.44 o 
   2   1   3     1626.17     1849.32     79.03 o 
   3   1   3     9042.73     8977.04    185.51 o 
   4   1   3        0.50        3.41     34.99 o 
   5   1   3     8009.28     7744.11    209.90 o 
   6   1   3     3677.57     3984.89    193.95 o 
   7   1   3      736.82     1063.94    131.09 o 
   8   1   3     2387.08     2366.73    655.88 o 
   9   1   3       25.06       41.12    116.87 o 
  10   1   3      937.76     1020.34    213.06 o 
 -12   2   3       54.62       -9.34    106.53 o 
 -11   2   3     2519.50     2449.11    194.19 o 
 -10   2   3      150.21       76.77     75.23 o 
  -9   2   3     2871.01     2992.61    168.39 o 
  -8   2   3     3720.00     3724.95    167.67 o 
  -7   2   3       89.78       88.19     42.24 o 
  -6   2   3     2733.23     2706.25     90.01 o 
  -5   2   3     1324.40     1360.00     51.92 o 
  -4   2   3     5595.67     5541.29    169.24 o 
  -3   2   3    13925.16    13561.08    145.09 o 
  -2   2   3     2682.62     2619.71     54.98 o 
  -1   2   3    29724.05    29919.75    376.30 o 
   0   2   3     8361.26     8577.54    138.74 o 
   1   2   3     5673.36     5808.27    120.44 o 
   2   2   3     9192.79     9508.04    178.36 o 
   3   2   3      509.78      630.92     70.08 o 
   4   2   3    10494.67    10576.80    234.12 o 
   5   2   3     2201.65     2566.01    160.33 o 
   6   2   3     4728.58     4604.16    220.08 o 
   7   2   3     6134.28     6646.56    272.86 o 
   8   2   3       48.86      -32.47    102.74 o 
   9   2   3     3117.79     3101.44    402.95 o 
 -12   3   3     1743.08     1993.00    182.15 o 
 -11   3   3       10.69      -46.88     74.92 o 
 -10   3   3     4770.56     5151.13    387.71 o 
  -9   3   3     1642.25     1807.57    161.45 o 
  -8   3   3     2052.33     1985.96     85.18 o 
  -7   3   3    15072.12    14703.09    337.28 o 
  -6   3   3      561.17      583.58     78.82 o 
  -5   3   3    10212.59     9572.03    282.50 o 
  -4   3   3     8610.70     8566.28    254.11 o 
  -3   3   3     3831.08     3785.63     56.80 o 
  -2   3   3    29216.32    29152.25    259.89 o 
  -1   3   3     1299.27     1343.39     57.84 o 
   0   3   3    23297.25    23208.13    352.03 o 
   1   3   3     6308.16     5948.15    133.59 o 
   2   3   3      475.62      410.95     54.38 o 
   3   3   3     8566.43     8714.40    189.27 o 
   4   3   3      497.06      610.49     70.25 o 
   5   3   3     3416.06     3291.54    176.01 o 
   6   3   3     4255.80     4428.80    232.82 o 
   7   3   3       94.26       58.83     96.96 o 
   8   3   3     2687.27     3161.66    326.28 o 
 -12   4   3       14.04       30.79     84.52 o 
 -11   4   3     3492.79     3673.60    191.09 o 
 -10   4   3     2678.75     2910.17    151.76 o 
  -9   4   3     4030.86     4111.97    122.91 o 
  -8   4   3    11284.54    11523.46    376.65 o 
  -7   4   3      256.54      230.49     53.02 o 
  -6   4   3     8914.16     9048.68    229.33 o 
  -5   4   3     3078.84     2931.92     97.83 o 
  -4   4   3     4623.20     4806.08    170.39 o 
  -3   4   3    11581.69    11191.61    153.64 o 
  -2   4   3      595.23      592.20     39.81 o 
  -1   4   3    21511.84    21487.08    559.56 o 
   0   4   3     9195.97     9654.88    230.77 o 
   1   4   3     6874.02     6781.42    156.53 o 
   2   4   3     8547.44     8827.28    194.49 o 
   3   4   3      583.06      527.14     69.90 o 
   4   4   3     6061.45     6057.03    179.75 o 
   5   4   3      342.99      381.67     90.57 o 
   6   4   3     2211.99     2028.89    187.76 o 
   7   4   3     3302.14     3119.42    442.43 o 
   8   4   3        0.74      -72.28    124.63 o 
 -12   5   3     1166.25     1186.31    161.91 o 
 -11   5   3      129.53      171.46    124.35 o 
 -10   5   3     2125.14     2457.18    134.96 o 
  -9   5   3     1414.24     1254.79    142.49 o 
  -8   5   3      379.12      432.33     65.34 o 
  -7   5   3    13735.61    13716.29    354.41 o 
  -6   5   3     1414.41     1447.98    122.99 o 
  -5   5   3     4801.83     4496.17    169.76 o 
  -4   5   3     5090.19     5261.97    150.96 o 
  -3   5   3      957.30     1034.90     46.95 o 
  -2   5   3     8617.36     8779.04    281.22 o 
  -1   5   3     1270.79     1443.07    130.36 o 
   0   5   3    10797.10    10673.96    286.39 o 
   1   5   3     8250.50     8330.04    404.83 o 
   2   5   3      175.41      109.70     70.77 o 
   3   5   3     5683.50     5708.78    176.64 o 
   4   5   3      473.63      645.37     99.24 o 
   5   5   3     1223.17      998.80    136.53 o 
   6   5   3     1753.43     1545.14    157.04 o 
   7   5   3        0.99      -25.69    122.80 o 
 -12   6   3       55.90      101.47    122.24 o 
 -11   6   3     1839.46     1758.90    486.85 o 
 -10   6   3     1039.41     1225.44    308.47 o 
  -9   6   3     1794.51     1728.68    266.22 o 
  -8   6   3     4753.57     4240.63    305.03 o 
  -7   6   3       13.48      -30.79     54.45 o 
  -6   6   3     8706.94     8594.40    267.72 o 
  -5   6   3     2423.67     2335.58     64.50 o 
  -4   6   3     1818.80     1911.93     81.61 o 
  -3   6   3     2541.75     2665.44     63.72 o 
  -2   6   3       75.47       32.84     48.50 o 
  -1   6   3     3606.87     3363.35    119.11 o 
   0   6   3     4618.55     4490.45    143.85 o 
   1   6   3      252.00      256.86     67.17 o 
   2   6   3     5331.76     5368.24    285.36 o 
   3   6   3      173.52      224.48     80.26 o 
   4   6   3     1077.96      936.93    162.48 o 
   5   6   3      718.22      728.42    138.89 o 
   6   6   3       15.18      -91.84     97.19 o 
 -12   7   3     1732.58     1921.10    304.55 o 
 -11   7   3      379.57      618.15    274.06 o 
 -10   7   3      460.52      623.58    242.67 o 
  -9   7   3     2041.28     1910.79    175.03 o 
  -8   7   3        0.84      -26.36     61.68 o 
  -7   7   3     5901.29     6098.56    251.78 o 
  -6   7   3     3412.67     3494.71     79.03 o 
  -5   7   3     1725.74     1774.00     77.66 o 
  -4   7   3     3801.61     3847.04     77.59 o 
  -3   7   3      166.11      195.55     34.60 o 
  -2   7   3     1130.21     1192.81     96.01 o 
  -1   7   3     2022.84     2113.20    151.01 o 
   0   7   3      801.05      784.65     81.63 o 
   1   7   3     4925.98     4946.35    297.36 o 
   2   7   3      788.68      852.47     96.66 o 
   3   7   3     2570.42     2464.37    304.64 o 
   4   7   3     1110.44     1224.34    166.39 o 
   5   7   3      294.59      340.03    130.97 o 
 -12   8   3      177.42      331.41    270.44 o 
 -11   8   3      774.54      838.49    300.02 o 
 -10   8   3     1067.87     1167.09    159.84 o 
  -9   8   3       26.82      -11.33     66.88 o 
  -8   8   3     1560.84     1710.49    166.17 o 
  -7   8   3     1635.22     1599.83     58.69 o 
  -6   8   3     3828.65     3865.32    141.50 o 
  -5   8   3     7191.20     7221.51    142.86 o 
  -4   8   3      227.48      245.42     47.74 o 
  -3   8   3     4270.35     4282.26    207.03 o 
  -2   8   3      498.44      549.01     65.68 o 
  -1   8   3     1036.52     1155.76     96.30 o 
   0   8   3     2920.30     2608.31    186.50 o 
   1   8   3        4.28       -1.85     56.46 o 
   2   8   3     5011.46     5136.70    238.31 o 
   3   8   3      745.49      998.75    132.73 o 
   4   8   3     1236.57     1300.53    156.22 o 
 -11   9   3     1081.02     1180.27    214.25 o 
 -10   9   3      535.39      560.05    126.99 o 
  -9   9   3     2548.84     2129.08    198.50 o 
  -8   9   3       40.14       42.75     38.58 o 
  -7   9   3     3310.20     3416.89    157.73 o 
  -6   9   3     4319.03     4172.07    131.15 o 
  -5   9   3     2255.11     2318.50    108.32 o 
  -4   9   3     7074.84     6883.81    149.75 o 
  -3   9   3      199.90      145.73     63.54 o 
  -2   9   3     2563.86     2514.98    144.07 o 
  -1   9   3     1903.98     1833.28    142.65 o 
   0   9   3      484.44      461.14     95.02 o 
   1   9   3     3020.71     2829.42    162.09 o 
   2   9   3      580.95      390.98     90.76 o 
   3   9   3     1985.87     1578.95    166.39 o 
 -11  10   3     1984.02     2190.35    222.72 o 
 -10  10   3     2601.40     2675.89    226.56 o 
  -9  10   3        1.54      -50.85     55.04 o 
  -8  10   3     1977.34     2118.35    103.80 o 
  -7  10   3     1488.20     1505.03     92.30 o 
  -6  10   3     2228.82     2304.23    112.74 o 
  -5  10   3     6783.64     6685.80    178.30 o 
  -4  10   3       94.57      128.89     62.82 o 
  -3  10   3     5535.62     5522.90    244.38 o 
  -2  10   3      501.11      547.34    109.52 o 
  -1  10   3     1051.54     1076.12    130.11 o 
   0  10   3     1482.80     1498.88    142.14 o 
   1  10   3       12.74      -14.07     75.48 o 
   2  10   3     1480.52     1461.88    188.78 o 
 -10  11   3      533.42      570.31     91.65 o 
  -9  11   3     2010.98     2029.64    139.82 o 
  -8  11   3       96.59       80.74     57.85 o 
  -7  11   3     1260.38     1161.08    100.17 o 
  -6  11   3     1673.29     1566.24    118.88 o 
  -5  11   3      383.56      603.87    114.35 o 
  -4  11   3     5368.45     5681.02    260.96 o 
  -3  11   3      209.98      179.84    112.84 o 
  -2  11   3     1782.65     1574.16    229.69 o 
  -1  11   3      698.03      514.40    121.99 o 
   0  11   3       96.57      109.89     94.21 o 
  -9  12   3        6.38       24.15    159.37 o 
  -8  12   3      592.14      529.55     89.83 o 
  -7  12   3      806.54      805.80    150.13 o 
  -6  12   3      123.24      156.05     77.63 o 
  -5  12   3     1725.87     1685.02    150.77 o 
  -4  12   3       95.97       38.88     64.91 o 
  -3  12   3     1578.99     1551.68    173.60 o 
   3 -13   4     2392.29     2462.76    275.24 o 
   4 -13   4      107.46       82.37     81.90 o 
   5 -13   4     2218.30     2202.46    171.55 o 
   6 -13   4      210.17      256.35    100.59 o 
   0 -12   4       66.16     -107.79    120.24 o 
   1 -12   4      480.97      540.78    155.72 o 
   2 -12   4     1010.62     1238.81    229.09 o 
   3 -12   4       11.05       72.68     88.54 o 
   4 -12   4     3296.07     3569.61    188.57 o 
   5 -12   4      212.26      246.07     84.99 o 
   6 -12   4      766.61      610.57    160.56 o 
   7 -12   4     1282.10     1116.59    134.46 o 
   8 -12   4      145.95       27.09     99.84 o 
   9 -12   4      982.28     1013.33    167.51 o 
  -2 -11   4     1315.82     1298.20    302.13 o 
  -1 -11   4       10.22      -60.59    100.87 o 
   0 -11   4     1000.93      959.71    160.90 o 
   1 -11   4      378.65      530.25    158.16 o 
   2 -11   4      111.63       36.09     86.11 o 
   3 -11   4     2612.37     2725.13    292.06 o 
   4 -11   4      725.30      831.88    108.21 o 
   5 -11   4     2000.27     2048.07    140.21 o 
   6 -11   4     3272.78     3496.20    190.81 o 
   7 -11   4       55.36       19.20    130.59 o 
   8 -11   4     1184.46     1397.00    215.51 o 
   9 -11   4       89.62      161.73    124.05 o 
  10 -11   4      832.09      510.91    129.84 o 
  -3 -10   4     2688.01     2515.11    284.44 o 
  -2 -10   4        0.63      -57.36     94.73 o 
  -1 -10   4     4241.63     3696.60    239.55 o 
   0 -10   4      998.89      980.56    140.67 o 
   1 -10   4      662.45      617.25    106.47 o 
   2 -10   4     2613.31     2809.22    186.20 o 
   3 -10   4       38.80      -10.82     67.23 o 
   4 -10   4     7302.17     6807.89    209.07 o 
   5 -10   4     1664.44     1831.75    123.86 o 
   6 -10   4     2002.98     1787.80    134.70 o 
   7 -10   4     6365.25     6020.69    218.67 o 
   8 -10   4       30.84       52.35     63.85 o 
   9 -10   4     2419.71     2627.01    192.64 o 
  10 -10   4      716.52      635.66    150.92 o 
  -5  -9   4      545.77      595.69    175.60 o 
  -4  -9   4     2133.00     2103.62    254.99 o 
  -3  -9   4       30.21      -26.74    201.62 o 
  -2  -9   4     5562.67     5678.02    273.10 o 
  -1  -9   4      911.12     1070.07    167.13 o 
   0  -9   4     4354.62     3745.03    199.97 o 
   1  -9   4     4535.37     5060.41    186.54 o 
   2  -9   4      301.50      293.65     82.08 o 
   3  -9   4     5510.81     5888.02    190.63 o 
   4  -9   4     2544.61     2495.15    128.55 o 
   5  -9   4     3540.77     3964.46    169.17 o 
   6  -9   4     9207.37     8743.06    246.46 o 
   7  -9   4        5.10      -19.38     54.03 o 
   8  -9   4     4663.68     4577.12    223.91 o 
   9  -9   4      543.70      577.94    108.32 o 
  10  -9   4     1627.62     1424.04    185.32 o 
  11  -9   4     1310.82     1325.04    189.55 o 
  -6  -8   4     1047.40     1376.14    182.64 o 
  -5  -8   4      639.37      433.74    150.41 o 
  -4  -8   4      294.16      363.07    129.55 o 
  -3  -8   4     3095.90     3309.41    245.84 o 
  -2  -8   4      961.93     1034.27    136.73 o 
  -1  -8   4     5731.31     5720.82    187.39 o 
   0  -8   4     3448.84     3428.56    197.70 o 
   1  -8   4      156.81      153.26     57.11 o 
   2  -8   4     3793.59     3569.47    144.61 o 
   3  -8   4       16.60      -39.56     39.56 o 
   4  -8   4     2995.75     2882.56    120.49 o 
   5  -8   4     2907.90     2803.80    135.01 o 
   6  -8   4      860.74      898.75     88.89 o 
   7  -8   4     7737.55     8039.64    452.03 o 
   8  -8   4      586.20      655.49    106.75 o 
   9  -8   4     1924.37     1808.41    194.08 o 
  10  -8   4      857.10      551.75    137.64 o 
  11  -8   4      359.81      150.92    124.96 o 
  -7  -7   4     1351.42      993.50    212.28 o 
  -6  -7   4      345.30      296.73    145.48 o 
  -5  -7   4      840.54      901.36    166.33 o 
  -4  -7   4      644.25      481.08    106.12 o 
  -3  -7   4       10.41      -43.56     67.70 o 
  -2  -7   4     4756.81     4804.11    145.55 o 
  -1  -7   4     1206.41     1370.85     85.80 o 
   0  -7   4     5608.72     5609.16    146.42 o 
   1  -7   4     5826.31     5519.45    160.93 o 
   2  -7   4      218.71      179.75     56.81 o 
   3  -7   4     3648.10     3635.14    172.43 o 
   4  -7   4      477.19      561.79     48.34 o 
   5  -7   4     2133.97     2174.31     94.55 o 
   6  -7   4     3801.56     3651.76    186.67 o 
   7  -7   4       72.86      122.79    133.41 o 
   8  -7   4     3631.96     3683.02    183.95 o 
   9  -7   4     1050.04      916.83    126.17 o 
  10  -7   4      648.16      709.91    149.10 o 
  11  -7   4      781.20      569.25    156.35 o 
  -7  -6   4       34.76      -21.87    132.43 o 
  -6  -6   4     1549.74     1625.23    164.03 o 
  -5  -6   4     1603.90     1562.51    189.47 o 
  -4  -6   4      298.66      314.78     89.12 o 
  -3  -6   4     2426.85     2407.90    137.16 o 
  -2  -6   4     1796.30     1836.93     87.46 o 
  -1  -6   4     4284.76     4466.91    123.23 o 
   0  -6   4     7512.43     7498.85    156.44 o 
   1  -6   4        6.24        5.04     30.50 o 
   2  -6   4     7772.23     7776.18    310.54 o 
   3  -6   4      411.00      433.54     50.81 o 
   4  -6   4      729.32      742.17     58.49 o 
   5  -6   4     4571.33     4571.66    109.79 o 
   6  -6   4       14.13      -18.00     37.09 o 
   7  -6   4     6647.19     5864.61    303.34 o 
   8  -6   4     4720.95     4502.35    196.47 o 
   9  -6   4     1362.94     1456.99    224.56 o 
  10  -6   4     3091.81     2877.67    250.52 o 
  11  -6   4       30.78       39.84    103.83 o 
  -8  -5   4       34.87      -14.29    120.73 o 
  -7  -5   4     2289.45     2687.28    532.13 o 
  -6  -5   4     1311.06     1378.53    211.35 o 
  -5  -5   4     1092.48      797.90     89.19 o 
  -4  -5   4      602.16      616.66     54.77 o 
  -3  -5   4      853.20      889.86     71.17 o 
  -2  -5   4     1860.24     2027.85     92.07 o 
  -1  -5   4     4642.48     4381.15    122.75 o 
   0  -5   4      416.13      504.22     46.17 o 
   1  -5   4    16514.68    16048.25    268.24 o 
   2  -5   4     5214.23     5213.23    180.56 o 
   3  -5   4     4838.01     4832.90    284.22 o 
   4  -5   4     4319.72     4115.53    118.41 o 
   5  -5   4       65.49       10.52     31.82 o 
   6  -5   4     4544.98     4539.71    124.70 o 
   7  -5   4     1447.12     1535.31    123.58 o 
   8  -5   4     3120.64     3153.52    168.46 o 
   9  -5   4     5275.09     5367.59    362.50 o 
  10  -5   4       44.49      -25.96     97.79 o 
  11  -5   4     2508.15     2760.55    293.38 o 
  -9  -4   4       61.17      125.91    121.82 o 
  -8  -4   4     2317.40     2733.91    351.03 o 
  -7  -4   4     1543.51     1710.86    183.96 o 
  -6  -4   4     1625.27     1566.86    166.86 o 
  -5  -4   4     8264.25     8325.84    217.96 o 
  -4  -4   4        6.72        2.04     36.80 o 
  -3  -4   4     3590.29     3625.69    137.04 o 
  -2  -4   4     5346.70     5403.70    157.53 o 
  -1  -4   4     3012.11     3062.98     78.22 o 
   0  -4   4    15371.03    14840.41    247.60 o 
   1  -4   4        8.00       72.15     40.43 o 
   2  -4   4    14176.25    14270.52    220.03 o 
   3  -4   4     5928.11     5535.84    128.95 o 
   4  -4   4     1492.17     1425.49    105.60 o 
   5  -4   4     6985.48     6705.04    219.18 o 
   6  -4   4        7.78       58.39     33.22 o 
   7  -4   4     6155.24     6307.55    225.41 o 
   8  -4   4     4461.79     4912.55    206.59 o 
   9  -4   4      900.98      831.49    112.63 o 
  10  -4   4     5366.45     5755.33    382.72 o 
  11  -4   4      122.61      253.54    152.12 o 
 -10  -3   4       73.43       10.08    114.14 o 
  -9  -3   4     1642.75     1685.34    207.45 o 
  -8  -3   4      845.39      687.91    115.59 o 
  -7  -3   4     4024.30     3997.01    203.57 o 
  -6  -3   4     5063.81     4903.18    186.98 o 
  -5  -3   4     1154.19     1092.14     88.77 o 
  -4  -3   4     9586.05     9295.15    242.77 o 
  -3  -3   4     1064.95     1151.57    120.24 o 
  -2  -3   4     5521.87     5640.91    140.21 o 
  -1  -3   4     8729.87     8496.50    168.40 o 
   0  -3   4     1675.11     1927.95     77.24 o 
   1  -3   4    28699.27    28906.87    500.83 o 
   2  -3   4     9406.74     8850.26    192.04 o 
   3  -3   4    12901.93    12923.80    249.92 o 
   4  -3   4    12118.57    12091.35    284.05 o 
   5  -3   4      656.78      600.58     54.83 o 
   6  -3   4     4292.11     4207.25    141.84 o 
   7  -3   4     1004.67      956.59    106.92 o 
   8  -3   4     2203.85     2143.94    136.45 o 
   9  -3   4     5008.33     4600.88    268.77 o 
  10  -3   4        0.17        5.10     93.78 o 
  11  -3   4     2381.58     2170.63    260.18 o 
 -10  -2   4     1822.76     2187.32    379.70 o 
  -9  -2   4      159.05      234.75     92.79 o 
  -8  -2   4     2506.45     2825.03    179.47 o 
  -7  -2   4     3902.77     4026.25    193.28 o 
  -6  -2   4     1869.38     1697.39    129.65 o 
  -5  -2   4    15667.50    14989.58    327.68 o 
  -4  -2   4       80.89       78.88     37.05 o 
  -3  -2   4     6176.70     5728.60    136.55 o 
  -2  -2   4     8635.05     8474.72    200.05 o 
  -1  -2   4      781.38      782.59     81.47 o 
   0  -2   4    18336.69    18356.56    262.05 o 
   1  -2   4       66.41       90.52     34.11 o 
   2  -2   4    18262.07    19230.76    307.06 o 
   3  -2   4    10680.50    10350.99    259.49 o 
   4  -2   4      807.76      775.71    112.28 o 
   5  -2   4     7956.82     7241.02    250.90 o 
   6  -2   4       50.33       51.24     85.42 o 
   7  -2   4     4143.36     4107.00    248.11 o 
   8  -2   4     1231.67     1234.74    158.09 o 
   9  -2   4      267.11      284.95    111.46 o 
  10  -2   4     3002.52     3205.56    271.66 o 
  11  -2   4      513.20      637.55    172.30 o 
 -11  -1   4     1134.31     1241.04    267.42 o 
 -10  -1   4       61.29        4.54     76.50 o 
  -9  -1   4     1393.13     1702.42    148.80 o 
  -8  -1   4      883.71      767.46    104.90 o 
  -7  -1   4     1649.17     1578.88    124.93 o 
  -6  -1   4     5767.73     5875.55    152.18 o 
  -5  -1   4       73.49       48.76     39.09 o 
  -4  -1   4    18129.01    17461.49    566.13 o 
  -3  -1   4     2348.96     2196.81     77.54 o 
  -2  -1   4     4010.88     4176.18     81.00 o 
  -1  -1   4    10085.13    10404.70    193.90 o 
   0  -1   4     5746.29     6125.85    109.80 o 
   1  -1   4     6603.79     7108.82    240.44 o 
   2  -1   4     3641.16     3489.75    107.83 o 
   3  -1   4     3567.19     3577.13    135.29 o 
   4  -1   4    13634.20    13278.42    350.07 o 
   5  -1   4      178.59      273.13     76.12 o 
   6  -1   4     2448.13     2645.47    377.89 o 
   7  -1   4     1120.38     1148.29    151.37 o 
   8  -1   4      325.12      355.53    162.39 o 
   9  -1   4     2003.45     2108.51    223.64 o 
  10  -1   4      230.72      275.67    256.56 o 
 -11   0   4      389.67      174.16    105.89 o 
 -10   0   4     2530.67     2818.37    590.68 o 
  -9   0   4      357.19      383.82     79.89 o 
  -8   0   4     1487.29     1470.65    115.14 o 
  -7   0   4     2354.62     2269.32    126.58 o 
  -6   0   4      377.57      364.69     56.74 o 
  -5   0   4     6709.47     6809.25    136.60 o 
  -4   0   4     1607.79     1558.46     56.52 o 
  -3   0   4     3218.89     3097.77     80.74 o 
  -2   0   4     9539.54     9779.97    156.32 o 
  -1   0   4     1725.76     1975.88     63.95 o 
   0   0   4     3600.56     3783.35    105.98 o 
   1   0   4     3357.60     3193.92    101.45 o 
   2   0   4     3151.96     3228.82    105.09 o 
   3   0   4     6835.32     6552.46    133.00 o 
   4   0   4      437.40      490.77     76.15 o 
   5   0   4     5925.36     5961.92    287.45 o 
   6   0   4     1341.71     1316.77    138.91 o 
   7   0   4      733.80      678.89    106.94 o 
   8   0   4     1604.72     1607.10    197.51 o 
   9   0   4        3.58       21.13    107.30 o 
  10   0   4     1124.77     1230.01    217.11 o 
 -11   1   4     2043.19     1958.93    189.47 o 
 -10   1   4       13.90      -74.58     83.37 o 
  -9   1   4     1899.74     1753.09    172.68 o 
  -8   1   4     1292.24     1272.27     91.46 o 
  -7   1   4       44.50       40.20     36.30 o 
  -6   1   4     6483.57     6500.51    153.69 o 
  -5   1   4      782.30      772.18     39.84 o 
  -4   1   4    12744.69    12496.53    187.51 o 
  -3   1   4    13288.89    13186.02    174.00 o 
  -2   1   4      789.68      759.15     35.54 o 
  -1   1   4    18186.29    18780.74    391.31 o 
   0   1   4      184.68      180.03     52.33 o 
   1   1   4     8749.89     8992.51    207.28 o 
   2   1   4     4862.25     5004.72    129.54 o 
   3   1   4     1505.93     1497.01     86.87 o 
   4   1   4    13220.86    13569.54    265.20 o 
   5   1   4     3869.25     4164.33    190.01 o 
   6   1   4     5596.83     5613.12    236.39 o 
   7   1   4     2591.02     2678.74    186.21 o 
   8   1   4      532.23      568.32    144.81 o 
   9   1   4     1610.04     1987.51    242.63 o 
 -12   2   4     1629.09     1368.70    169.70 o 
 -11   2   4       12.71      -22.02     82.06 o 
 -10   2   4     3771.20     4241.56    275.80 o 
  -9   2   4     2716.37     2765.49    188.11 o 
  -8   2   4      871.70      873.71    205.79 o 
  -7   2   4     5404.10     5682.22    285.98 o 
  -6   2   4      143.61      127.71     34.96 o 
  -5   2   4     6693.51     6398.46    136.36 o 
  -4   2   4     6814.55     6614.13    106.85 o 
  -3   2   4     2487.08     2288.14     61.10 o 
  -2   2   4    47754.16    48594.32    464.14 o 
  -1   2   4     2686.09     2866.74     82.69 o 
   0   2   4    14953.03    14706.44    392.99 o 
   1   2   4     6137.94     6539.07    151.87 o 
   2   2   4     1894.49     2143.21     98.37 o 
   3   2   4    10207.03    10187.20    368.04 o 
   4   2   4      677.86      754.79     81.55 o 
   5   2   4     9700.86     9680.86    297.75 o 
   6   2   4     4432.11     4550.97    450.46 o 
   7   2   4      650.11      590.06    119.43 o 
   8   2   4     4678.20     4485.42    328.91 o 
   9   2   4       34.94       56.02    146.39 o 
 -12   3   4       47.58       -9.26     82.27 o 
 -11   3   4     3545.66     3822.25    262.91 o 
 -10   3   4      563.94      599.28     99.60 o 
  -9   3   4     6624.02     6121.40    313.91 o 
  -8   3   4     4432.76     4689.10    144.56 o 
  -7   3   4      377.84      472.77     45.35 o 
  -6   3   4     7228.93     7280.65    111.66 o 
  -5   3   4     2241.53     2149.81     61.50 o 
  -4   3   4     7570.60     7451.26    130.53 o 
  -3   3   4    14882.96    14420.92    172.41 o 
  -2   3   4      110.55      124.20     24.24 o 
  -1   3   4    20367.70    20000.55    302.33 o 
   0   3   4     8027.84     7936.22    150.75 o 
   1   3   4     7998.86     8328.41    184.15 o 
   2   3   4     6368.53     6451.72    200.32 o 
   3   3   4      205.65      216.53     56.06 o 
   4   3   4     5361.55     5211.47    178.93 o 
   5   3   4     5125.73     5332.27    239.48 o 
   6   3   4     1877.89     1730.59    171.78 o 
   7   3   4     3407.01     3854.35    248.25 o 
   8   3   4       12.87      -33.45    117.09 o 
 -12   4   4     2179.01     2250.32    214.45 o 
 -11   4   4      391.25      481.85    130.08 o 
 -10   4   4     4525.56     4609.11    184.23 o 
  -9   4   4     4247.82     4138.32    123.16 o 
  -8   4   4      612.34      672.96     59.99 o 
  -7   4   4     9843.02     9854.52    291.54 o 
  -6   4   4      234.20      295.33     78.40 o 
  -5   4   4     5973.59     6073.43    140.15 o 
  -4   4   4     2804.35     2656.69    122.68 o 
  -3   4   4     1063.08     1042.90     42.74 o 
  -2   4   4    21972.87    21675.54    257.75 o 
  -1   4   4     1810.29     1908.01    102.28 o 
   0   4   4     9676.53     9888.05    184.70 o 
   1   4   4     2326.36     2097.34     96.08 o 
   2   4   4     1127.90     1055.74     97.38 o 
   3   4   4     1962.18     1819.87    109.70 o 
   4   4   4       29.20       39.85     53.28 o 
   5   4   4     2585.35     2570.33    194.29 o 
   6   4   4     2299.97     2833.39    217.87 o 
   7   4   4      196.94       29.84    106.54 o 
 -12   5   4       14.02      -75.57     89.90 o 
 -11   5   4     1381.47     1569.52    210.38 o 
 -10   5   4     1447.62     1508.42     87.98 o 
  -9   5   4     4134.19     4613.51    616.04 o 
  -8   5   4     7147.47     7240.09    197.67 o 
  -7   5   4      289.71      184.89     46.11 o 
  -6   5   4     4470.43     3813.85    212.30 o 
  -5   5   4     1354.93     1337.01     66.39 o 
  -4   5   4     1722.51     1862.36     60.70 o 
  -3   5   4     3146.51     3071.74     70.68 o 
  -2   5   4      348.68      485.34     58.85 o 
  -1   5   4    12104.13    11736.64    281.57 o 
   0   5   4     6568.76     6617.41    159.32 o 
   1   5   4     2421.08     2399.00    111.09 o 
   2   5   4     5166.52     5499.39    168.13 o 
   3   5   4       44.58       58.03     52.46 o 
   4   5   4     1356.48     1331.70    169.91 o 
   5   5   4     2126.72     2289.50    199.75 o 
   6   5   4       25.45      -49.80    116.07 o 
   7   5   4     2287.43     2342.55    523.07 o 
 -12   6   4      906.07     1175.19    405.36 o 
 -11   6   4      330.03      298.34     75.76 o 
 -10   6   4     1050.75     1032.87    306.06 o 
  -9   6   4     2682.09     2789.29    198.13 o 
  -8   6   4      108.81       79.45     68.39 o 
  -7   6   4     6351.62     6002.69    238.92 o 
  -6   6   4     1116.16     1090.42     91.34 o 
  -5   6   4      894.40      792.23     50.22 o 
  -4   6   4     2506.13     2618.20     64.46 o 
  -3   6   4       25.10       41.66     27.69 o 
  -2   6   4     2143.26     2141.12    143.72 o 
  -1   6   4     5696.55     5786.72    327.13 o 
   0   6   4      892.50      827.71     78.21 o 
   1   6   4     4844.26     4942.91    305.97 o 
   2   6   4      231.49      139.34     69.04 o 
   3   6   4     1079.35     1087.07    168.77 o 
   4   6   4      549.54      644.67    130.64 o 
   5   6   4       78.38      188.25    134.45 o 
   6   6   4     1889.65     2048.36    364.91 o 
 -12   7   4      204.37      214.89     79.75 o 
 -11   7   4      684.61      744.32    295.19 o 
 -10   7   4     1670.91     1284.53    207.82 o 
  -9   7   4      174.13      149.27     82.59 o 
  -8   7   4     7002.00     6701.56    271.01 o 
  -7   7   4     1037.59     1003.02     82.85 o 
  -6   7   4     4155.49     4207.39    109.22 o 
  -5   7   4     3666.91     3465.81    106.62 o 
  -4   7   4       86.99      107.37     31.33 o 
  -3   7   4     1118.21     1167.90     78.66 o 
  -2   7   4     1765.96     1862.45    120.81 o 
  -1   7   4     4271.23     4331.04    215.91 o 
   0   7   4     5402.75     5553.72    189.13 o 
   1   7   4      166.85      180.98     64.09 o 
   2   7   4     4639.80     5213.09    222.01 o 
   3   7   4      280.72      176.70    130.15 o 
   4   7   4      531.78      141.76    109.01 o 
   5   7   4      680.74      495.07    145.17 o 
 -12   8   4      886.92      939.30    336.84 o 
 -11   8   4     1236.51     1772.96    395.40 o 
 -10   8   4       42.91       81.04     90.15 o 
  -9   8   4     3720.20     3615.24    442.05 o 
  -8   8   4       31.50       37.45     70.54 o 
  -7   8   4     5859.99     5993.88    143.93 o 
  -6   8   4     3777.01     3868.83    111.43 o 
  -5   8   4     1332.60     1444.71     91.65 o 
  -4   8   4     5842.63     5540.23    333.02 o 
  -3   8   4        5.89      -28.18     52.26 o 
  -2   8   4     1533.73     1852.89    121.66 o 
  -1   8   4     3442.50     3526.63    151.24 o 
   0   8   4     1060.40     1013.45    100.45 o 
   1   8   4     5022.55     5304.48    199.82 o 
   2   8   4      201.60      169.97     89.19 o 
   3   8   4     3045.14     3266.21    211.60 o 
   4   8   4      514.74      423.52    117.37 o 
 -11   9   4     1058.11      863.04    159.49 o 
 -10   9   4     1416.11     1663.73    211.73 o 
  -9   9   4        1.56       -3.12     87.53 o 
  -8   9   4     4503.77     4770.99    210.42 o 
  -7   9   4     1920.94     1832.67     99.93 o 
  -6   9   4     4692.61     4974.28    190.21 o 
  -5   9   4     6759.57     6718.65    251.99 o 
  -4   9   4      292.18      215.62     50.19 o 
  -3   9   4     3377.17     3238.80    199.59 o 
  -2   9   4      792.17      753.39    113.06 o 
  -1   9   4     1702.99     1553.11    195.61 o 
   0   9   4     3914.20     3750.51    176.53 o 
   1   9   4        0.08      -27.36     64.70 o 
   2   9   4     3662.98     3796.99    224.23 o 
 -11  10   4     1490.70     1986.13    316.74 o 
 -10  10   4      157.34      197.30    104.56 o 
  -9  10   4     2163.83     1967.90    129.10 o 
  -8  10   4      103.79       89.54     65.70 o 
  -7  10   4     2633.13     2738.58    188.26 o 
  -6  10   4     3214.76     3146.33    141.10 o 
  -5  10   4      798.98      912.01    134.36 o 
  -4  10   4     4066.42     3971.56    151.01 o 
  -3  10   4      102.28       38.04     75.01 o 
  -2  10   4      977.15     1048.30    138.63 o 
  -1  10   4      726.68      540.33    115.28 o 
   0  10   4      148.89       91.24     82.67 o 
   1  10   4     1612.81     1849.37    199.85 o 
 -10  11   4     1193.06     1346.82    176.79 o 
  -9  11   4        1.97       92.34     69.56 o 
  -8  11   4      669.26      568.27    122.45 o 
  -7  11   4      780.69      688.99     87.50 o 
  -6  11   4      911.91      940.18    110.92 o 
  -5  11   4     2874.58     2979.71    173.85 o 
  -4  11   4        4.38       19.37     56.42 o 
  -3  11   4     1574.18     1538.75    166.10 o 
  -2  11   4      376.17      349.44    107.85 o 
  -1  11   4      101.19      161.25    100.50 o 
  -8  12   4      314.83      378.70     85.26 o 
  -7  12   4      107.01      109.27     72.57 o 
  -6  12   4     1433.66     1073.86    125.43 o 
  -5  12   4       24.41       40.01     75.30 o 
  -4  12   4     1808.14     1871.15    168.58 o 
   4 -13   5     1525.83     1903.85    189.95 o 
   5 -13   5       43.68       56.09    119.62 o 
   6 -13   5      643.98      149.71    212.49 o 
   0 -12   5      618.12      509.98    169.23 o 
   1 -12   5      753.43      958.55    355.56 o 
   2 -12   5      131.20      -22.79    117.11 o 
   3 -12   5     2420.31     2694.15    267.64 o 
   4 -12   5      317.97      360.02    106.00 o 
   5 -12   5     2061.77     1976.65    226.14 o 
   6 -12   5      485.37      452.84    164.20 o 
   7 -12   5      320.02      382.15    132.20 o 
   8 -12   5     1022.26      554.14    135.84 o 
  -2 -11   5       61.45      -28.67    129.30 o 
  -1 -11   5      846.22      803.02    150.40 o 
   0 -11   5      469.09      460.16    176.82 o 
   1 -11   5      738.54      757.75    326.88 o 
   2 -11   5     2635.19     2790.33    191.06 o 
   3 -11   5       48.72       41.13     76.82 o 
   4 -11   5     5420.51     5109.55    309.50 o 
   5 -11   5     2080.60     2141.40    162.73 o 
   6 -11   5     1011.43     1048.59    225.17 o 
   7 -11   5     1859.11     2180.30    206.36 o 
   8 -11   5        3.71      -39.84     92.23 o 
   9 -11   5     2117.51     2233.94    203.80 o 
  -3 -10   5      395.57      283.15    341.07 o 
  -2 -10   5     3603.88     3147.19    300.24 o 
  -1 -10   5      103.26       91.39     90.92 o 
   0 -10   5     1471.55     1398.65    164.42 o 
   1 -10   5     1664.63     1590.75    128.56 o 
   2 -10   5      389.93      312.15     79.77 o 
   3 -10   5     3467.39     3775.70    198.99 o 
   4 -10   5     1078.34     1078.07    136.61 o 
   5 -10   5     4506.28     4520.81    316.29 o 
   6 -10   5     3860.74     3911.21    180.37 o 
   7 -10   5      671.04      726.10    153.93 o 
   8 -10   5     2385.37     1958.49    179.65 o 
   9 -10   5      213.01      101.84     93.81 o 
  10 -10   5     1873.71     1826.69    230.60 o 
  -4  -9   5      397.38      205.17    208.26 o 
  -3  -9   5     3072.86     2848.55    277.01 o 
  -2  -9   5       63.09       99.20     92.47 o 
  -1  -9   5     4532.80     4505.55    428.18 o 
   0  -9   5     1588.33     1680.08    120.17 o 
   1  -9   5     1525.18     1443.52    117.89 o 
   2  -9   5     4715.80     5158.27    234.20 o 
   3  -9   5      408.46      517.71     94.24 o 
   4  -9   5     7830.81     7617.75    238.21 o 
   5  -9   5     5878.17     5649.84    197.64 o 
   6  -9   5     1216.59     1069.38    104.46 o 
   7  -9   5     4272.65     4113.35    187.68 o 
   8  -9   5       11.42      -34.52     72.21 o 
   9  -9   5     1694.26     1612.12    163.89 o 
  10  -9   5      750.11      621.77    158.16 o 
  -6  -8   5      149.08       61.70    132.05 o 
  -5  -8   5      418.01      340.95    166.61 o 
  -4  -8   5     2262.07     2413.99    250.95 o 
  -3  -8   5       30.24      -85.87     86.76 o 
  -2  -8   5     5080.54     4969.70    243.09 o 
  -1  -8   5     1036.54     1200.55    136.74 o 
   0  -8   5     1080.56      970.09    101.42 o 
   1  -8   5     1316.80     1395.17    101.93 o 
   2  -8   5       50.74       31.65     56.84 o 
   3  -8   5     1368.25     1575.15    136.41 o 
   4  -8   5      938.20      922.04     80.33 o 
   5  -8   5     2260.51     2185.91    122.54 o 
   6  -8   5     5425.15     5117.69    177.09 o 
   7  -8   5        5.86      102.18    116.51 o 
   8  -8   5     2343.17     2039.63    163.16 o 
   9  -8   5      340.09      511.24    102.73 o 
  10  -8   5      874.35      790.80    162.99 o 
  11  -8   5      813.01      765.45    176.87 o 
  -7  -7   5       10.19      -45.88    179.29 o 
  -6  -7   5      957.18     1076.14    547.82 o 
  -5  -7   5      484.88      148.24    131.90 o 
  -4  -7   5      553.66      414.67    108.00 o 
  -3  -7   5     1597.02     1525.50    128.78 o 
  -2  -7   5       46.13       66.41     60.06 o 
  -1  -7   5     5005.54     5009.55    182.82 o 
   0  -7   5     2607.08     2659.88    115.10 o 
   1  -7   5     1507.95     1459.45    120.98 o 
   2  -7   5     2498.36     2598.50    143.12 o 
   3  -7   5      126.16      140.75     44.13 o 
   4  -7   5     1682.16     1795.84    130.78 o 
   5  -7   5     5502.75     5389.31    167.68 o 
   6  -7   5      112.59       86.05     64.49 o 
   7  -7   5     4472.23     4373.27    222.75 o 
   8  -7   5     1072.94     1099.91    171.74 o 
   9  -7   5      497.44      582.83    111.37 o 
  10  -7   5     1860.16     1611.18    214.30 o 
  11  -7   5       64.49      -10.26    118.32 o 
  -7  -6   5     1592.92     1490.54    231.20 o 
  -6  -6   5      425.76      435.94    114.56 o 
  -5  -6   5      807.08      607.87    109.10 o 
  -4  -6   5     2639.48     2480.39    171.45 o 
  -3  -6   5      488.22      540.86    104.82 o 
  -2  -6   5     6864.09     6874.41    185.92 o 
  -1  -6   5     5925.55     5936.82    169.55 o 
   0  -6   5     1130.12     1295.66     92.31 o 
   1  -6   5     6944.64     6855.52    200.66 o 
   2  -6   5      701.81      748.48     83.57 o 
   3  -6   5     3643.73     3630.49    112.11 o 
   4  -6   5     3005.46     3094.08     93.09 o 
   5  -6   5     1659.08     1654.48     88.96 o 
   6  -6   5     9246.82     8778.05    280.96 o 
   7  -6   5     1787.07     1835.60    251.12 o 
   8  -6   5     3941.42     4144.85    674.90 o 
   9  -6   5     2500.97     2522.29    175.51 o 
  10  -6   5      249.71      230.60    125.56 o 
  11  -6   5     1451.34     1128.85    210.68 o 
  -8  -5   5     2259.10     2077.24    240.95 o 
  -7  -5   5     1066.13      959.45    170.74 o 
  -6  -5   5      541.73      574.16    154.36 o 
  -5  -5   5     4017.46     4100.54    168.33 o 
  -4  -5   5       44.86        9.92     52.21 o 
  -3  -5   5     3957.40     4136.15    153.66 o 
  -2  -5   5     2770.70     2880.14    149.27 o 
  -1  -5   5     3581.64     3703.94    130.97 o 
   0  -5   5    18723.33    18535.38    398.50 o 
   1  -5   5      112.05       51.38     36.19 o 
   2  -5   5     8088.00     7695.39    204.16 o 
   3  -5   5     4704.42     4699.06    190.21 o 
   4  -5   5      699.71      743.20     75.84 o 
   5  -5   5     8497.00     8620.12    339.29 o 
   6  -5   5       31.89      -27.55     41.31 o 
   7  -5   5     6427.28     5953.45    230.49 o 
   8  -5   5     4914.60     5237.36    258.07 o 
   9  -5   5      678.87      591.54    111.68 o 
  10  -5   5     3797.47     3114.30    291.57 o 
  11  -5   5        1.94     -103.83    114.70 o 
  -9  -4   5     2021.26     2302.50    245.22 o 
  -8  -4   5      177.81      237.39    117.20 o 
  -7  -4   5     3865.20     3693.88    207.16 o 
  -6  -4   5     3194.95     3283.15    154.26 o 
  -5  -4   5     1395.66     1355.45    110.05 o 
  -4  -4   5     4822.33     4993.87    160.87 o 
  -3  -4   5     1047.16     1018.30     82.67 o 
  -2  -4   5     5822.16     5803.21    159.83 o 
  -1  -4   5     7913.18     7454.72    172.52 o 
   0  -4   5      523.29      540.86     56.72 o 
   1  -4   5    22275.98    21846.63    327.13 o 
   2  -4   5     1099.94     1003.92     65.02 o 
   3  -4   5     6765.29     6688.01    264.50 o 
   4  -4   5     5203.23     5351.38    162.10 o 
   5  -4   5     1950.23     1969.13    108.84 o 
   6  -4   5     7306.61     7540.38    210.75 o 
   7  -4   5     1604.31     1762.73    140.84 o 
   8  -4   5     3332.78     3330.99    189.72 o 
   9  -4   5     4638.47     4853.69    228.78 o 
  10  -4   5       15.08      -96.59     96.59 o 
  11  -4   5     2562.33     2238.39    302.44 o 
 -10  -3   5     1491.72     1495.23    239.35 o 
  -9  -3   5      138.46      110.81     91.27 o 
  -8  -3   5     3100.29     3348.05    203.62 o 
  -7  -3   5     3316.46     3583.69    195.54 o 
  -6  -3   5     1611.19     1597.36    109.61 o 
  -5  -3   5     9711.30     9334.87    252.04 o 
  -4  -3   5      199.50      211.13     51.10 o 
  -3  -3   5    10226.67    10594.86    325.09 o 
  -2  -3   5     3863.37     3853.72    117.89 o 
  -1  -3   5     7586.34     7763.50    165.88 o 
   0  -3   5    25569.21    25778.62    361.85 o 
   1  -3   5      466.57      535.57     51.66 o 
   2  -3   5    14581.22    14945.69    242.39 o 
   3  -3   5    11772.79    12094.45    253.36 o 
   4  -3   5     1682.95     1459.96    172.04 o 
   5  -3   5     7811.86     7902.15    253.73 o 
   6  -3   5       40.68       83.92     66.40 o 
   7  -3   5     4415.94     3830.25    275.87 o 
   8  -3   5     3207.69     3035.34    187.72 o 
   9  -3   5      193.26      279.70     93.18 o 
  10  -3   5     2426.27     2230.54    298.21 o 
 -10  -2   5       30.26      -10.18     85.77 o 
  -9  -2   5     2045.09     1959.88    169.31 o 
  -8  -2   5      812.76      719.41    141.18 o 
  -7  -2   5     2683.39     2599.66    162.32 o 
  -6  -2   5     7963.29     7731.09    197.95 o 
  -5  -2   5       19.69       44.57     66.33 o 
  -4  -2   5    12304.20    12136.78    225.98 o 
  -3  -2   5     1688.48     1851.24     83.50 o 
  -2  -2   5     2107.15     1866.39     80.49 o 
  -1  -2   5     4053.82     4067.35    135.66 o 
   0  -2   5      105.38       64.41     32.29 o 
   1  -2   5    23324.88    24741.70    732.92 o 
   2  -2   5     3050.96     3022.66    118.98 o 
   3  -2   5     2118.26     2232.04     97.73 o 
   4  -2   5     7306.86     7326.49    333.22 o 
   5  -2   5      489.93      564.43    123.15 o 
   6  -2   5     1890.08     2270.38    218.53 o 
   7  -2   5      533.20      611.26    166.61 o 
   8  -2   5      675.07      504.03    200.72 o 
   9  -2   5     3005.35     2983.61    340.16 o 
  10  -2   5      235.94      241.60    139.66 o 
 -11  -1   5      177.41      174.27    129.81 o 
 -10  -1   5     1058.92     1468.27    147.79 o 
  -9  -1   5      217.56      238.81     84.95 o 
  -8  -1   5      902.43      915.50    112.42 o 
  -7  -1   5     2805.68     3194.74    164.30 o 
  -6  -1   5      517.72      594.03     84.52 o 
  -5  -1   5     6285.75     6030.98    175.67 o 
  -4  -1   5     1472.55     1475.24     94.59 o 
  -3  -1   5     2617.50     2698.41     71.30 o 
  -2  -1   5     3014.48     3019.77    105.48 o 
  -1  -1   5      861.82     1176.12     96.51 o 
   0  -1   5     2640.45     2607.08     96.85 o 
   1  -1   5     4621.36     4732.74    132.48 o 
   2  -1   5     5690.57     6068.42    158.33 o 
   3  -1   5    13271.05    13599.38    268.56 o 
   4  -1   5      243.50      277.64     62.79 o 
   5  -1   5     6319.52     5843.94    274.97 o 
   6  -1   5      717.12      706.39    117.57 o 
   7  -1   5     1238.42     1222.92    163.72 o 
   8  -1   5     2113.13     2045.01    392.68 o 
   9  -1   5       68.56        1.51    103.13 o 
  10  -1   5     1608.46     2021.13    265.01 o 
 -11   0   5     1147.15      899.80    177.89 o 
 -10   0   5       12.08      -63.50     63.50 o 
  -9   0   5     1199.29     1316.20    172.07 o 
  -8   0   5      712.98      746.75    135.45 o 
  -7   0   5      185.63      219.18     64.68 o 
  -6   0   5     7409.63     7265.42    157.45 o 
  -5   0   5     1689.69     1758.83     86.78 o 
  -4   0   5    14194.72    14319.34    220.19 o 
  -3   0   5     6326.43     6141.86    142.58 o 
  -2   0   5      349.73      404.06     36.38 o 
  -1   0   5     6971.71     7318.93    137.59 o 
   0   0   5      320.92      312.97     37.46 o 
   1   0   5     5808.00     5745.02    151.40 o 
   2   0   5    11274.86    11189.52    265.64 o 
   3   0   5       94.20       23.78     40.12 o 
   4   0   5    11852.80    11947.93    462.05 o 
   5   0   5     1224.67     1182.16    209.77 o 
   6   0   5     3523.46     3271.46    225.51 o 
   7   0   5     1025.80     1298.85    178.92 o 
   8   0   5      288.68      102.82    176.27 o 
   9   0   5     2211.06     2419.34    260.74 o 
 -11   1   5       24.45     -101.63    101.63 o 
 -10   1   5     2645.77     2523.50    220.80 o 
  -9   1   5     1089.62     1087.03    384.53 o 
  -8   1   5     1281.13     1316.01    130.61 o 
  -7   1   5     2765.16     2952.73    140.34 o 
  -6   1   5      137.02      159.70     31.06 o 
  -5   1   5    10609.17    10560.83    160.10 o 
  -4   1   5     8329.46     8402.67    168.03 o 
  -3   1   5     4341.71     4436.90     94.19 o 
  -2   1   5    16136.30    15541.32    235.35 o 
  -1   1   5      476.93      653.61     42.89 o 
   0   1   5     4517.83     4562.13    131.54 o 
   1   1   5     4684.38     4710.54    182.30 o 
   2   1   5     6440.15     6673.72    162.88 o 
   3   1   5    16399.54    16083.31    391.83 o 
   4   1   5      606.02      702.42     65.98 o 
   5   1   5     8698.96     8843.42    365.02 o 
   6   1   5     2236.41     2315.38    196.56 o 
   7   1   5      893.23      833.95    132.59 o 
   8   1   5     2214.18     2119.66    241.04 o 
   9   1   5       11.43      115.85    130.69 o 
 -12   2   5      280.20      238.68    138.50 o 
 -11   2   5     3863.15     3827.61    226.43 o 
 -10   2   5      219.00       41.25    154.54 o 
  -9   2   5     2787.61     2609.05    185.77 o 
  -8   2   5     2847.05     2778.03    168.28 o 
  -7   2   5       28.98       22.51     38.84 o 
  -6   2   5     9340.50     9244.49    157.18 o 
  -5   2   5     2846.55     2828.59     76.23 o 
  -4   2   5    19055.23    18984.24    216.30 o 
  -3   2   5    20727.78    20416.53    255.51 o 
  -2   2   5      875.10      882.13     57.57 o 
  -1   2   5    19728.20    19983.52    571.80 o 
   0   2   5     2057.95     1998.01    105.52 o 
   1   2   5     4454.67     4473.35    130.65 o 
   2   2   5    11263.64    11128.71    271.03 o 
   3   2   5      220.84      158.77     71.27 o 
   4   2   5    11241.56    11882.72    269.06 o 
   5   2   5     4672.41     4673.87    224.86 o 
   6   2   5     6396.51     6709.36    273.86 o 
   7   2   5     2396.02     2070.72    334.41 o 
   8   2   5      350.83      554.49    161.30 o 
 -12   3   5     2244.91     2428.77    194.48 o 
 -11   3   5       40.03      -73.63     73.63 o 
 -10   3   5     4972.23     4488.12    280.40 o 
  -9   3   5     2436.06     2635.54    169.24 o 
  -8   3   5     2316.14     2319.20    142.55 o 
  -7   3   5     2895.04     2749.11    107.99 o 
  -6   3   5      771.45      674.44     49.54 o 
  -5   3   5     7144.98     6976.30    139.02 o 
  -4   3   5     8294.93     8178.04    119.09 o 
  -3   3   5     1732.88     1756.51     58.05 o 
  -2   3   5    24133.37    24222.93    350.92 o 
  -1   3   5       16.25       21.91     30.47 o 
   0   3   5     4993.25     4889.05    172.08 o 
   1   3   5     2466.36     2684.40    115.25 o 
   2   3   5     1449.61     1571.01    127.29 o 
   3   3   5     6118.99     6171.10    191.43 o 
   4   3   5     1333.93     1346.70    113.04 o 
   5   3   5     2999.83     3208.28    206.78 o 
   6   3   5     2621.57     2589.35    203.65 o 
   7   3   5       71.61       99.04    105.47 o 
   8   3   5     1127.88     1322.84    227.76 o 
 -12   4   5       14.36       94.01    107.61 o 
 -11   4   5     5021.38     4433.95    240.87 o 
 -10   4   5     1189.78     1142.85    176.75 o 
  -9   4   5     4092.22     3861.36    221.18 o 
  -8   4   5     4551.20     4599.71    130.03 o 
  -7   4   5      543.85      531.45     49.49 o 
  -6   4   5     3142.46     3160.97     89.82 o 
  -5   4   5     1110.22     1110.26     57.79 o 
  -4   4   5     7400.47     7292.63    114.21 o 
  -3   4   5    12053.83    12016.60    160.07 o 
  -2   4   5      236.90      223.19     44.18 o 
  -1   4   5     8954.47     8580.86    194.94 o 
   0   4   5     1403.50     1532.34     95.23 o 
   1   4   5      853.65      921.45     84.99 o 
   2   4   5     1346.96     1853.35    118.30 o 
   3   4   5       99.37      -50.61     50.61 o 
   4   4   5     1749.58     1760.45    164.43 o 
   5   4   5     2368.76     2175.67    190.72 o 
   6   4   5     1012.76     1022.55    162.01 o 
   7   4   5     1880.27     1344.46    243.15 o 
 -12   5   5      758.07      647.57    134.49 o 
 -11   5   5      526.27      577.55    112.28 o 
 -10   5   5     3145.19     3138.86    549.64 o 
  -9   5   5     2828.76     2729.73     98.34 o 
  -8   5   5      306.73      349.16     51.94 o 
  -7   5   5     3946.36     4038.91    102.27 o 
  -6   5   5      883.09      842.01     51.88 o 
  -5   5   5     1109.20     1054.72     77.55 o 
  -4   5   5     4039.07     4044.46     82.42 o 
  -3   5   5      227.15      210.51     31.81 o 
  -2   5   5    11268.05    10756.21    304.80 o 
  -1   5   5     2183.65     2215.52    179.78 o 
   0   5   5     3505.45     3776.53    242.75 o 
   1   5   5     4752.61     4722.31    148.80 o 
   2   5   5      132.98      114.61     60.22 o 
   3   5   5     2181.20     2273.96    175.60 o 
   4   5   5     2025.81     2305.55    464.82 o 
   5   5   5      583.48      364.97    152.32 o 
   6   5   5     3115.21     3135.78    328.76 o 
 -12   6   5      185.09       66.49     81.57 o 
 -11   6   5     1588.28     1669.90    133.93 o 
 -10   6   5     2506.44     2586.21    131.97 o 
  -9   6   5      844.30      925.95    132.55 o 
  -8   6   5     6690.45     6386.30    259.43 o 
  -7   6   5      250.75      325.92     60.38 o 
  -6   6   5     1813.06     1873.19     80.94 o 
  -5   6   5     2882.34     3198.12    159.71 o 
  -4   6   5       38.67       56.09     27.43 o 
  -3   6   5     9610.07     9722.63    234.65 o 
  -2   6   5     3175.51     2976.64    114.79 o 
  -1   6   5     5006.54     5033.63    148.46 o 
   0   6   5     6770.69     6761.44    185.52 o 
   1   6   5       11.34       41.21     56.14 o 
   2   6   5     2138.43     2236.63    153.79 o 
   3   6   5      385.89      447.45     98.15 o 
   4   6   5      786.73      518.08    222.15 o 
   5   6   5     1785.70     1944.92    295.49 o 
 -12   7   5      532.37      596.78    238.15 o 
 -11   7   5     1555.75     1457.24    380.31 o 
 -10   7   5     1047.20      874.08    185.58 o 
  -9   7   5     4929.36     5130.85    521.98 o 
  -8   7   5      108.59      108.02     46.30 o 
  -7   7   5     6617.27     6604.42    167.14 o 
  -6   7   5     2261.99     2164.68    111.70 o 
  -5   7   5      255.99      299.45     49.12 o 
  -4   7   5     4101.70     3990.79    143.67 o 
  -3   7   5      146.00       90.58     44.74 o 
  -2   7   5     3530.00     3494.36    132.79 o 
  -1   7   5     3652.47     3767.39    175.36 o 
   0   7   5     1678.49     1861.05    121.16 o 
   1   7   5     6649.01     6807.96    210.37 o 
   2   7   5        8.14      -10.44     83.70 o 
   3   7   5     1482.56     1412.47    180.06 o 
   4   7   5      813.43      877.01    204.88 o 
 -12   8   5      591.60      268.63    248.11 o 
 -11   8   5      850.82      844.89    199.19 o 
 -10   8   5     2331.84     2241.28    223.56 o 
  -9   8   5       85.41      128.52     86.08 o 
  -8   8   5     7798.86     7910.24    169.61 o 
  -7   8   5     1486.59     1361.92    105.48 o 
  -6   8   5     5481.66     5422.85    172.31 o 
  -5   8   5     4185.38     4401.06    162.51 o 
  -4   8   5        2.02       34.67     41.50 o 
  -3   8   5     6685.15     6153.90    191.75 o 
  -2   8   5     1813.29     1885.24    127.68 o 
  -1   8   5     3845.98     3977.65    163.99 o 
   0   8   5     6357.57     6694.39    219.28 o 
   1   8   5      197.54      177.19     79.71 o 
   2   8   5     3997.53     4129.43    197.62 o 
   3   8   5      182.79      312.60    105.19 o 
 -11   9   5     1225.70     1334.34    185.33 o 
 -10   9   5      310.67      402.29    120.06 o 
  -9   9   5     3786.48     3724.99    159.43 o 
  -8   9   5      317.27      259.93    108.06 o 
  -7   9   5     5845.25     5583.39    200.60 o 
  -6   9   5     3145.63     3243.80    138.70 o 
  -5   9   5      432.24      448.01     77.14 o 
  -4   9   5     3658.47     3700.55    156.88 o 
  -3   9   5       13.43      -17.75     56.08 o 
  -2   9   5     1724.97     1658.52    173.93 o 
  -1   9   5     2243.00     2117.81    152.31 o 
   0   9   5      259.15      257.80     78.31 o 
   1   9   5     3957.82     4078.56    234.02 o 
   2   9   5      318.59      239.86    101.66 o 
 -10  10   5     1022.05     1177.99    132.51 o 
  -9  10   5       17.17       51.55     74.85 o 
  -8  10   5     2284.29     1927.74    216.35 o 
  -7  10   5     1437.96     1583.05    110.77 o 
  -6  10   5     1541.04     1511.29    113.48 o 
  -5  10   5     2830.85     2698.54    112.22 o 
  -4  10   5       64.31       69.28     55.86 o 
  -3  10   5      964.55      748.52    108.56 o 
  -2  10   5      351.29      231.33     98.16 o 
  -1  10   5       32.96       70.77     87.87 o 
   0  10   5     1623.02     1436.18    172.85 o 
  -9  11   5      424.09      303.34     86.40 o 
  -8  11   5      529.80      535.63     97.75 o 
  -7  11   5      831.45      869.66    133.75 o 
  -6  11   5     1908.31     1958.90    146.56 o 
  -5  11   5       17.15      -23.92     67.72 o 
  -4  11   5     1229.47     1293.50    110.21 o 
  -3  11   5      469.27      370.30     89.55 o 
  -2  11   5      286.52      261.26    144.67 o 
  -6  12   5       55.70       65.83    113.63 o 
   1 -12   6      773.48      575.37    173.75 o 
   2 -12   6     2690.51     3104.81    298.31 o 
   3 -12   6        6.41      126.87    129.30 o 
   4 -12   6     2122.64     2078.82    236.98 o 
   5 -12   6      797.98      860.54    171.40 o 
   6 -12   6      703.22      674.38    152.32 o 
   7 -12   6     1329.96     1331.27    192.98 o 
   8 -12   6        0.61      -10.80    105.31 o 
  -1 -11   6      132.85      165.15    111.28 o 
   0 -11   6      793.38      913.44    152.09 o 
   1 -11   6     1754.99     2144.86    243.24 o 
   2 -11   6      273.46      270.63    124.73 o 
   3 -11   6     4924.75     5627.85    333.27 o 
   4 -11   6      530.73      844.39    383.33 o 
   5 -11   6     1802.62     1721.77    419.55 o 
   6 -11   6     1853.02     1755.74    201.33 o 
   7 -11   6      316.41      369.72    120.64 o 
   8 -11   6     2038.08     2219.80    367.03 o 
   9 -11   6      464.14      395.94    128.32 o 
  -3 -10   6     1777.44     2434.14    282.31 o 
  -2 -10   6        5.95      -81.25     96.24 o 
  -1 -10   6     1512.46     1662.73    181.91 o 
   0 -10   6     1292.18     1058.31    158.49 o 
   1 -10   6      841.51      820.62    134.83 o 
   2 -10   6     3047.59     3434.04    240.13 o 
   3 -10   6      243.58      222.82    105.17 o 
   4 -10   6     4984.12     4784.54    341.74 o 
   5 -10   6     1868.63     1642.13    186.19 o 
   6 -10   6      809.91      731.27    136.46 o 
   7 -10   6     2182.94     1818.54    187.35 o 
   8 -10   6       10.16      -23.22    139.14 o 
   9 -10   6     1949.44     1887.04    190.86 o 
  10 -10   6     1321.47     1307.11    172.80 o 
  -4  -9   6     2108.38     2045.30    265.61 o 
  -3  -9   6      375.80      632.06    162.25 o 
  -2  -9   6     2338.11     2382.57    201.02 o 
  -1  -9   6      110.96      169.11     91.14 o 
   0  -9   6     1552.88     1372.60    152.21 o 
   1  -9   6     2020.16     2175.33    170.91 o 
   2  -9   6      566.22      527.79     99.42 o 
   3  -9   6     4927.88     4941.94    227.86 o 
   4  -9   6     1162.86     1281.84    266.70 o 
   5  -9   6     1326.93     1316.04    253.24 o 
   6  -9   6     3007.58     2986.86    207.88 o 
   7  -9   6      116.71      120.26     82.21 o 
   8  -9   6     1154.24     1106.04    147.90 o 
   9  -9   6       78.90       20.97     82.67 o 
  10  -9   6      691.95      696.63    177.48 o 
  -6  -8   6      693.88      883.15    190.95 o 
  -5  -8   6      549.51      521.62    192.87 o 
  -4  -8   6      412.73      246.65    187.14 o 
  -3  -8   6     2745.76     2707.75    254.91 o 
  -2  -8   6      332.86      331.63    143.05 o 
  -1  -8   6     1436.88     1601.29    151.86 o 
   0  -8   6     1730.94     1575.54    147.25 o 
   1  -8   6      246.81      332.83     85.02 o 
   2  -8   6      991.41     1087.56    151.62 o 
   3  -8   6      467.08      577.36     78.06 o 
   4  -8   6     2923.81     2942.00    123.09 o 
   5  -8   6     3138.34     3290.17    214.23 o 
   6  -8   6        8.53       64.55     70.77 o 
   7  -8   6     2832.62     2865.39    414.42 o 
   8  -8   6      128.81      154.81     86.70 o 
   9  -8   6      603.29      539.52    116.46 o 
  10  -8   6     1447.62     1432.49    214.90 o 
  -7  -7   6      569.49      191.36    202.23 o 
  -6  -7   6      196.61      210.90    138.24 o 
  -5  -7   6      152.85       48.09    102.24 o 
  -4  -7   6     1888.64     1902.38    182.78 o 
  -3  -7   6      174.42       63.50     62.58 o 
  -2  -7   6     3051.35     3025.82    156.31 o 
  -1  -7   6      807.04      928.46    117.09 o 
   0  -7   6     1454.21     1446.88    130.18 o 
   1  -7   6     2937.43     2996.33    162.62 o 
   2  -7   6       36.59       29.45     53.18 o 
   3  -7   6     3605.52     3575.97    203.10 o 
   4  -7   6     2944.17     2950.93    247.02 o 
   5  -7   6      592.46      596.94    146.39 o 
   6  -7   6     6794.95     6892.21    270.29 o 
   7  -7   6      834.54      963.57    198.30 o 
   8  -7   6     2891.66     2797.23    190.14 o 
   9  -7   6      731.50      712.68    124.97 o 
  10  -7   6      383.45      370.05    150.31 o 
  -7  -6   6      208.17      120.46    127.13 o 
  -6  -6   6     1483.92     1306.99    201.75 o 
  -5  -6   6     2775.53     2927.92    194.43 o 
  -4  -6   6       43.19       62.08     72.70 o 
  -3  -6   6     8174.52     8265.23    232.77 o 
  -2  -6   6     3784.28     3957.16    251.72 o 
  -1  -6   6     3158.04     2971.47    136.02 o 
   0  -6   6    13481.63    13483.41    321.60 o 
   1  -6   6       45.09       78.58     44.96 o 
   2  -6   6     6092.22     6054.38    229.56 o 
   3  -6   6      826.13      728.94     55.89 o 
   4  -6   6     3039.82     3186.66    148.36 o 
   5  -6   6     8246.04     7954.72    228.34 o 
   6  -6   6      322.74      391.73     93.34 o 
   7  -6   6     6051.47     6002.99    539.68 o 
   8  -6   6     2274.41     2351.23    177.18 o 
   9  -6   6      573.25      411.38    106.47 o 
  10  -6   6     1898.78     1847.21    254.75 o 
  -8  -5   6      250.54      -51.54    111.68 o 
  -7  -5   6     1540.83     1462.88    405.36 o 
  -6  -5   6     2418.83     2488.29    174.95 o 
  -5  -5   6      114.76       33.16     59.29 o 
  -4  -5   6     2661.75     2856.46    167.73 o 
  -3  -5   6     1248.98     1431.26    105.14 o 
  -2  -5   6     6238.09     6032.24    176.75 o 
  -1  -5   6     9919.64     9924.45    303.22 o 
   0  -5   6      430.00      546.49     62.93 o 
   1  -5   6    15608.97    15524.83    277.40 o 
   2  -5   6     1209.26     1276.69     59.29 o 
   3  -5   6     4867.48     4734.76    165.49 o 
   4  -5   6     5431.11     5513.19    178.72 o 
   5  -5   6      783.60      676.12     83.34 o 
   6  -5   6    10669.96    10347.43    324.97 o 
   7  -5   6     2299.15     2449.54    407.47 o 
   8  -5   6     4695.79     4632.24    227.14 o 
   9  -5   6     2858.07     2692.09    216.41 o 
  10  -5   6      510.54      257.76    146.09 o 
  -9  -4   6       40.09      126.67    117.48 o 
  -8  -4   6     2844.76     2846.76    206.29 o 
  -7  -4   6      769.51      826.10    123.07 o 
  -6  -4   6     1227.84     1154.37    109.34 o 
  -5  -4   6     4588.59     4553.38    214.58 o 
  -4  -4   6       44.44       62.77     45.62 o 
  -3  -4   6     7327.95     7358.74    246.49 o 
  -2  -4   6     4234.84     4117.11    135.33 o 
  -1  -4   6     2031.26     1968.10     99.77 o 
   0  -4   6    17809.73    17804.21    298.53 o 
   1  -4   6     1039.64     1083.41     73.08 o 
   2  -4   6    12793.30    12840.23    371.79 o 
   3  -4   6     1167.10     1193.00    154.34 o 
   4  -4   6     3085.48     2965.06    191.12 o 
   5  -4   6     6051.64     5777.17    194.96 o 
   6  -4   6      286.03      369.93     73.62 o 
   7  -4   6     4889.88     4619.41    219.85 o 
   8  -4   6     4661.45     4567.45    314.51 o 
   9  -4   6      612.99      556.88    116.72 o 
  10  -4   6     1815.57     1660.08    268.63 o 
 -10  -3   6       61.22       27.91    117.30 o 
  -9  -3   6     3084.85     3058.88    211.06 o 
  -8  -3   6      789.55      899.02    268.39 o 
  -7  -3   6     3142.66     3235.59    190.23 o 
  -6  -3   6     5317.61     5391.97    201.19 o 
  -5  -3   6     1126.05     1204.48    106.50 o 
  -4  -3   6     3288.46     3140.99    122.95 o 
  -3  -3   6      815.37      774.66     69.86 o 
  -2  -3   6     6700.05     6759.37    162.80 o 
  -1  -3   6    11059.13    11233.78    216.89 o 
   0  -3   6       22.87       17.49     31.69 o 
   1  -3   6    29639.85    30061.84   1101.72 o 
   2  -3   6     1042.58     1160.59     72.14 o 
   3  -3   6     2490.86     2454.02    111.07 o 
   4  -3   6     2467.56     2582.28    170.54 o 
   5  -3   6      335.79      414.05     86.02 o 
   6  -3   6     4058.94     3959.76    208.64 o 
   7  -3   6     2173.12     2737.01    260.78 o 
   8  -3   6      700.82      336.84    150.31 o 
   9  -3   6     3603.06     3617.93    226.31 o 
  10  -3   6       46.40       88.74    137.03 o 
 -10  -2   6      748.34      516.06    118.40 o 
  -9  -2   6      462.56      675.05    146.87 o 
  -8  -2   6     2232.21     2179.36    163.86 o 
  -7  -2   6     3187.67     2947.67    175.57 o 
  -6  -2   6      654.53      753.42     98.90 o 
  -5  -2   6     5660.88     5400.21    327.64 o 
  -4  -2   6     1228.81     1187.27     77.13 o 
  -3  -2   6     1425.34     1461.16    113.53 o 
  -2  -2   6     3263.90     3281.00     81.14 o 
  -1  -2   6       16.48       58.32     32.85 o 
   0  -2   6     4401.39     4152.26    205.81 o 
   1  -2   6    11516.34    11808.72    323.73 o 
   2  -2   6     4297.61     4288.88    173.69 o 
   3  -2   6     6131.49     6390.79    176.57 o 
   4  -2   6       42.87       67.03     56.67 o 
   5  -2   6     2081.13     2006.17    483.53 o 
   6  -2   6      699.45      750.35    164.80 o 
   7  -2   6     1193.93     1239.93    210.07 o 
   8  -2   6     4105.17     3413.72    322.36 o 
   9  -2   6        2.63      112.28    143.67 o 
  10  -2   6     1579.85     1387.82    269.84 o 
 -11  -1   6      576.19      612.32    117.27 o 
 -10  -1   6       19.86      -70.20     70.20 o 
  -9  -1   6      963.52     1132.45    127.19 o 
  -8  -1   6     1162.13     1340.73    130.53 o 
  -7  -1   6      582.81      563.02    143.97 o 
  -6  -1   6     5193.31     4982.43    206.65 o 
  -5  -1   6      135.33      143.15     64.43 o 
  -4  -1   6     3352.52     3530.61     98.25 o 
  -3  -1   6     1115.69     1135.84     54.08 o 
  -2  -1   6      332.61      381.51     42.49 o 
  -1  -1   6     4650.64     4377.27    109.57 o 
   0  -1   6     2800.82     2861.49     84.22 o 
   1  -1   6    17871.42    18504.91    287.19 o 
   2  -1   6     7492.86     7780.21    447.30 o 
   3  -1   6      776.80      963.80     82.51 o 
   4  -1   6     6531.93     6586.33    192.87 o 
   5  -1   6       43.06      -35.01     85.12 o 
   6  -1   6     1862.74     1616.61    219.73 o 
   7  -1   6     3017.61     3197.84    239.02 o 
   8  -1   6       76.92       14.19     96.89 o 
   9  -1   6     3865.75     4237.19    316.69 o 
 -11   0   6      150.82       44.15    113.78 o 
 -10   0   6      872.08      741.59    104.07 o 
  -9   0   6      715.54      750.60    101.42 o 
  -8   0   6     1272.86     1300.07    114.54 o 
  -7   0   6     5766.55     5446.99    212.42 o 
  -6   0   6      143.96      153.73     65.64 o 
  -5   0   6    11743.90    11797.73    216.61 o 
  -4   0   6     3748.02     3845.63    161.20 o 
  -3   0   6     2682.29     2783.94    174.55 o 
  -2   0   6     4049.52     3824.66     92.31 o 
  -1   0   6      153.58      267.33     42.14 o 
   0   0   6     6188.51     6182.40    134.91 o 
   1   0   6    11871.26    12640.47    260.12 o 
   2   0   6     3338.15     3113.17    132.88 o 
   3   0   6    14145.98    14557.25    928.44 o 
   4   0   6      316.23      419.84     85.34 o 
   5   0   6     3995.90     4619.74    247.44 o 
   6   0   6     1069.65     1403.24    264.10 o 
   7   0   6      778.52      713.96    175.67 o 
   8   0   6     3213.96     3602.81    288.30 o 
   9   0   6      125.01      113.14    133.81 o 
 -11   1   6     2209.88     2039.07    223.78 o 
 -10   1   6      192.36      225.40    104.66 o 
  -9   1   6     1212.07     1146.64     94.59 o 
  -8   1   6     4045.68     3958.54    150.78 o 
  -7   1   6      571.50      498.21     76.67 o 
  -6   1   6    10415.13    10525.90    170.63 o 
  -5   1   6     2753.94     2779.56    102.55 o 
  -4   1   6    10857.81    10787.61    173.33 o 
  -3   1   6     8669.41     8040.15    161.04 o 
  -2   1   6      543.49      583.41     56.72 o 
  -1   1   6     6801.05     6389.78    168.66 o 
   0   1   6      524.81      419.30     53.66 o 
   1   1   6     8056.73     8373.01    178.57 o 
   2   1   6    15382.59    15945.39    314.15 o 
   3   1   6      606.11      640.46     71.83 o 
   4   1   6    12504.09    12357.75    236.54 o 
   5   1   6      704.70      713.91    140.52 o 
   6   1   6     2292.32     2806.83    234.22 o 
   7   1   6     2182.06     2173.79    462.41 o 
   8   1   6      192.35      290.44    137.73 o 
   9   1   6     1820.00     2111.01    417.74 o 
 -12   2   6     2903.47     3188.60    230.63 o 
 -11   2   6       10.22       38.88     99.54 o 
 -10   2   6     2496.18     2570.50    260.78 o 
  -9   2   6     1511.61     1611.84    240.26 o 
  -8   2   6     1088.91      942.92    140.05 o 
  -7   2   6     4290.36     4447.74    179.43 o 
  -6   2   6      325.99      310.43     41.47 o 
  -5   2   6    14781.08    15010.16    249.25 o 
  -4   2   6    10952.21    11153.92    175.93 o 
  -3   2   6     7191.49     7284.40    127.83 o 
  -2   2   6     9827.14     9827.44    190.63 o 
  -1   2   6      324.65      409.12     47.85 o 
   0   2   6     8197.00     8842.53    299.24 o 
   1   2   6     3499.54     3623.03    124.18 o 
   2   2   6     2270.23     2147.83    112.07 o 
   3   2   6     9713.45     9913.47    366.21 o 
   4   2   6      308.25      301.10     86.62 o 
   5   2   6     3649.83     3541.54    224.42 o 
   6   2   6      770.22      787.75    135.18 o 
   7   2   6      391.17      279.88    107.57 o 
   8   2   6     1306.83     1417.12    556.28 o 
 -12   3   6      146.52      100.43    142.77 o 
 -11   3   6     3512.04     3932.10    363.41 o 
 -10   3   6      256.69      292.29     95.59 o 
  -9   3   6      885.05      922.77    120.78 o 
  -8   3   6     4873.92     4936.95    155.90 o 
  -7   3   6      345.00      417.03     67.14 o 
  -6   3   6     5367.33     5491.18    146.45 o 
  -5   3   6     2727.71     2720.66     63.52 o 
  -4   3   6     5760.91     5728.46    106.38 o 
  -3   3   6     9271.17     9374.21    165.74 o 
  -2   3   6      309.10      366.16     61.43 o 
  -1   3   6     2862.21     2874.50    174.27 o 
   0   3   6      199.17      231.24     47.43 o 
   1   3   6     1056.35     1041.08     85.90 o 
   2   3   6     5517.96     6045.15    182.31 o 
   3   3   6      121.36      112.29     55.39 o 
   4   3   6     5102.40     5294.43    244.00 o 
   5   3   6     2218.48     2556.10    196.24 o 
   6   3   6      507.17      863.47    236.82 o 
   7   3   6     1219.39     1170.58    171.83 o 
 -12   4   6     2229.37     2496.50    233.62 o 
 -11   4   6       86.46      172.83     90.77 o 
 -10   4   6     2637.01     2977.04    192.03 o 
  -9   4   6     1108.03     1124.54    104.67 o 
  -8   4   6      387.11      374.80     56.57 o 
  -7   4   6      733.28      725.64     58.54 o 
  -6   4   6      196.57      180.46     38.70 o 
  -5   4   6     2821.13     2684.52     73.84 o 
  -4   4   6     5939.78     5681.34    109.79 o 
  -3   4   6      593.31      621.58     47.75 o 
  -2   4   6     7899.76     7879.82    176.11 o 
  -1   4   6     1032.34      975.96     81.98 o 
   0   4   6     1316.58     1307.45    109.44 o 
   1   4   6      640.70      683.80     78.95 o 
   2   4   6       35.74       19.22     51.07 o 
   3   4   6     2159.16     2228.89    145.68 o 
   4   4   6     1080.14     1402.49    160.98 o 
   5   4   6     1136.78     1589.80    177.75 o 
   6   4   6     1560.70     1772.22    261.87 o 
   7   4   6        4.04       -8.09    141.68 o 
 -12   5   6       92.77      214.78    104.00 o 
 -11   5   6     2458.97     2524.74    375.18 o 
 -10   5   6     1503.44     1842.86    145.43 o 
  -9   5   6      668.53      681.94     65.90 o 
  -8   5   6     5196.68     5303.32    219.02 o 
  -7   5   6       63.16       75.90     37.55 o 
  -6   5   6     1240.10     1247.91     71.08 o 
  -5   5   6     3686.81     3580.48    117.75 o 
  -4   5   6      961.69      918.60     53.21 o 
  -3   5   6    11395.69    10886.94    183.91 o 
  -2   5   6      305.96      249.70     54.19 o 
  -1   5   6     5549.12     5121.49    166.95 o 
   0   5   6     2696.56     2535.69    250.21 o 
   1   5   6      630.49      752.55    152.62 o 
   2   5   6     3599.19     3709.44    207.74 o 
   3   5   6      703.08      738.21    124.98 o 
   4   5   6     2490.31     2441.69    270.58 o 
   5   5   6     2604.65     2534.05    326.88 o 
   6   5   6       29.03      109.24    151.95 o 
 -12   6   6     1054.36     1421.08    216.72 o 
 -11   6   6     1003.39     1063.72    415.02 o 
 -10   6   6     1305.90     1348.86    235.40 o 
  -9   6   6     3407.24     3602.99    112.59 o 
  -8   6   6       66.51       79.87     39.47 o 
  -7   6   6     2977.78     2735.92    102.41 o 
  -6   6   6     1153.15     1167.34     81.86 o 
  -5   6   6      521.12      643.05     66.29 o 
  -4   6   6     7143.32     6972.87    285.72 o 
  -3   6   6      468.53      378.99     56.20 o 
  -2   6   6     8873.46     8511.57    287.80 o 
  -1   6   6     6129.19     6043.54    274.69 o 
   0   6   6      780.52      838.36     98.44 o 
   1   6   6     3089.80     3163.83    214.86 o 
   2   6   6       14.07       25.28     75.41 o 
   3   6   6     1359.64     1424.35    214.90 o 
   4   6   6     1666.94     1428.45    235.31 o 
   5   6   6      582.74      286.34    315.41 o 
 -12   7   6      266.44      290.09     98.79 o 
 -11   7   6     1604.74     1621.31    119.50 o 
 -10   7   6     2856.78     2830.20    135.45 o 
  -9   7   6      655.57      783.28     85.33 o 
  -8   7   6     5929.65     6121.01    266.87 o 
  -7   7   6      497.31      669.01     83.59 o 
  -6   7   6     1059.98      955.28    101.54 o 
  -5   7   6     1814.99     1734.13     80.34 o 
  -4   7   6       43.34       96.88     44.39 o 
  -3   7   6     6447.77     6536.86    174.78 o 
  -2   7   6      976.94      826.53     84.81 o 
  -1   7   6     6387.20     6515.92    190.17 o 
   0   7   6     3684.86     3427.58    159.57 o 
   1   7   6      496.91      271.83     81.67 o 
   2   7   6     2674.51     2663.68    252.63 o 
   3   7   6      268.85       86.61    121.53 o 
   4   7   6     1201.91     1376.40    238.34 o 
 -11   8   6      993.11     1074.61    129.65 o 
 -10   8   6      936.90     1094.29    182.54 o 
  -9   8   6     5354.72     5319.74    199.36 o 
  -8   8   6       14.55      118.11     67.41 o 
  -7   8   6     7473.52     6769.24    229.27 o 
  -6   8   6      914.46      953.21    110.71 o 
  -5   8   6     1505.18     1378.95     78.26 o 
  -4   8   6     4415.71     4582.36    151.40 o 
  -3   8   6        8.02      -16.29     52.00 o 
  -2   8   6     4758.79     5048.04    351.46 o 
  -1   8   6     3620.15     3738.66    166.09 o 
   0   8   6     1257.85     1471.90    124.62 o 
   1   8   6     2832.05     3051.04    231.48 o 
   2   8   6       10.49      -39.07     89.86 o 
   3   8   6     1255.89      900.60    192.35 o 
 -11   9   6      876.84      949.91    100.03 o 
 -10   9   6     1979.92     2200.36    132.68 o 
  -9   9   6       49.81      -14.43     58.59 o 
  -8   9   6     4993.51     5115.57    196.92 o 
  -7   9   6     1071.01     1131.43    112.19 o 
  -6   9   6      880.67      676.15    109.00 o 
  -5   9   6     1533.87     1466.11     88.94 o 
  -4   9   6        6.34        5.78     49.77 o 
  -3   9   6     1329.38     1312.43    157.97 o 
  -2   9   6     1401.40     1389.24    129.17 o 
  -1   9   6     1272.21     1199.03    173.20 o 
   0   9   6     3078.62     3293.67    195.96 o 
   1   9   6       31.39       54.84     77.08 o 
 -10  10   6        9.28       15.87     63.45 o 
  -9  10   6     1728.35     1728.21    138.06 o 
  -8  10   6      170.70       87.25     71.26 o 
  -7  10   6     2379.79     2405.09    160.46 o 
  -6  10   6     1124.75     1106.29    104.64 o 
  -5  10   6       16.62       12.09     48.30 o 
  -4  10   6      768.23      743.43     98.79 o 
  -3  10   6      345.74      409.31     88.12 o 
  -2  10   6      225.54       81.84    102.64 o 
  -1  10   6     1601.25     1639.65    181.33 o 
  -8  11   6     1899.69     1983.56    194.22 o 
  -7  11   6     1109.42     1016.28    122.94 o 
  -6  11   6      152.76       59.69     73.72 o 
  -5  11   6     2232.54     2474.14    125.31 o 
  -4  11   6       36.43      110.03     65.74 o 
  -3  11   6      403.42      297.07    107.08 o 
   1 -12   7     1579.45     1839.06    405.96 o 
   2 -12   7      180.60      286.74    135.01 o 
   3 -12   7     2725.41     3252.90    294.50 o 
   4 -12   7      115.31      266.10    132.69 o 
   5 -12   7      719.68      800.95    292.48 o 
   6 -12   7     1405.19     1648.12    219.74 o 
   7 -12   7      321.46      171.11    171.44 o 
  -1 -11   7      974.23     1096.73    218.83 o 
   0 -11   7      717.74      683.38    142.54 o 
   1 -11   7      828.20      844.63    383.93 o 
   2 -11   7     3023.66     2829.34    269.92 o 
   3 -11   7       45.27       41.50    112.54 o 
   4 -11   7     2819.21     2707.20    826.11 o 
   5 -11   7      866.95      842.31    268.03 o 
   6 -11   7     1107.74      785.63    254.14 o 
   7 -11   7     1834.75     1904.55    210.85 o 
   8 -11   7       15.32      -38.00     98.76 o 
  -3 -10   7      332.87      202.89    141.34 o 
  -2 -10   7     1728.84     1797.35    247.96 o 
  -1 -10   7       50.46       29.76     98.58 o 
   0 -10   7     1178.29     1518.93    168.98 o 
   1 -10   7     1847.76     1808.14    177.63 o 
   2 -10   7      208.31      280.37     98.82 o 
   3 -10   7     3804.06     3880.04    272.25 o 
   4 -10   7      321.95      313.86    109.77 o 
   5 -10   7      923.72      767.31    141.00 o 
   6 -10   7     1190.23     1355.73    220.34 o 
   7 -10   7      319.88      221.33    109.84 o 
   8 -10   7     1315.39     1567.97    188.33 o 
   9 -10   7      434.79      335.82    119.50 o 
  -4  -9   7      385.00      191.92    166.91 o 
  -3  -9   7     1914.95     1966.22    404.15 o 
  -2  -9   7       53.74       45.47    133.41 o 
  -1  -9   7      985.21     1038.78    303.75 o 
   0  -9   7      389.12      446.39    106.11 o 
   1  -9   7      720.02      753.92    122.83 o 
   2  -9   7     2154.22     2180.09    167.81 o 
   3  -9   7      641.20      720.30    110.76 o 
   4  -9   7     2624.30     2437.85    207.13 o 
   5  -9   7     1551.56     1565.98    175.26 o 
   6  -9   7      148.13      227.62     96.10 o 
   7  -9   7     1135.92     1172.44    158.07 o 
   8  -9   7       38.06      -69.99     76.93 o 
   9  -9   7      871.48      825.37    173.25 o 
  10  -9   7      992.11      557.79    210.68 o 
  -5  -8   7      422.61      530.57    159.99 o 
  -4  -8   7     2352.97     2636.63    265.05 o 
  -3  -8   7        2.20      -69.70     91.44 o 
  -2  -8   7     2913.31     2504.64    190.89 o 
  -1  -8   7      684.31      654.42    176.42 o 
   0  -8   7      513.47      248.69     88.49 o 
   1  -8   7     1965.28     1903.68    153.35 o 
   2  -8   7        8.21      -47.38     56.67 o 
   3  -8   7     3523.89     3719.67    189.51 o 
   4  -8   7     3289.50     3347.79    177.76 o 
   5  -8   7     1110.45     1084.95    153.33 o 
   6  -8   7     3859.47     3521.85    221.90 o 
   7  -8   7        8.42        2.17     79.99 o 
   8  -8   7     2015.46     2144.81    191.43 o 
   9  -8   7      365.55      234.74    107.93 o 
  10  -8   7      397.60      223.96    147.29 o 
  -6  -7   7      427.46      225.98    132.50 o 
  -5  -7   7     1182.58     1167.21    230.00 o 
  -4  -7   7       31.94       11.00     96.35 o 
  -3  -7   7     4806.25     4752.68    682.74 o 
  -2  -7   7      502.69      472.16    135.29 o 
  -1  -7   7     2450.12     2432.88    229.53 o 
   0  -7   7     2714.88     3272.46    237.47 o 
   1  -7   7      365.07      437.29     85.19 o 
   2  -7   7     4273.97     4272.03    188.35 o 
   3  -7   7     2339.76     2700.94    155.71 o 
   4  -7   7     2901.35     2558.00    151.75 o 
   5  -7   7     7664.70     7384.18   1010.53 o 
   6  -7   7      204.91      114.75     82.56 o 
   7  -7   7     4702.85     4478.32    243.19 o 
   8  -7   7      402.73      377.97    105.60 o 
   9  -7   7     1054.44      873.32    140.48 o 
  10  -7   7     2503.15     2155.08    269.84 o 
  -7  -6   7     1308.01     1259.02    196.39 o 
  -6  -6   7     1034.33     1100.56    190.68 o 
  -5  -6   7      725.82      704.44    115.28 o 
  -4  -6   7     6211.78     6449.06    256.15 o 
  -3  -6   7      698.58      823.97     95.68 o 
  -2  -6   7     7645.82     7712.98    219.61 o 
  -1  -6   7     6134.51     5968.48    183.85 o 
   0  -6   7     1096.59     1185.12     98.29 o 
   1  -6   7     4535.83     4216.62    186.19 o 
   2  -6   7      373.70      424.08     68.14 o 
   3  -6   7     5482.05     5635.40    280.54 o 
   4  -6   7     8607.55     8430.32    247.35 o 
   5  -6   7      728.53      806.85     97.09 o 
   6  -6   7     9747.08     9525.43    331.00 o 
   7  -6   7     1020.13      943.60    166.31 o 
   8  -6   7     3031.48     2946.72    206.15 o 
   9  -6   7      637.74      967.59    146.34 o 
  10  -6   7      460.75      408.68    171.44 o 
  -8  -5   7     2122.05     2045.93    240.92 o 
  -7  -5   7      897.60      878.33    164.48 o 
  -6  -5   7      115.09      146.26     73.82 o 
  -5  -5   7     2491.27     2479.87    169.94 o 
  -4  -5   7      826.93     1038.98    130.07 o 
  -3  -5   7     6983.51     6991.89    256.17 o 
  -2  -5   7     5153.02     5195.04    167.85 o 
  -1  -5   7     3475.36     3277.75    135.20 o 
   0  -5   7    12534.06    11883.33    337.92 o 
   1  -5   7       40.83       -5.17     37.49 o 
   2  -5   7     7731.15     7739.78    188.36 o 
   3  -5   7     1200.95     1133.37    101.84 o 
   4  -5   7     2875.11     3040.19    149.85 o 
   5  -5   7     8255.77     8659.52    250.28 o 
   6  -5   7      345.45      492.99    126.17 o 
   7  -5   7     7337.60     7270.35    293.55 o 
   8  -5   7     1046.28     1067.89    142.85 o 
   9  -5   7     1704.57     1690.90    252.03 o 
  10  -5   7     1749.00     2067.55    290.36 o 
  -9  -4   7     1696.69     1946.80    670.97 o 
  -8  -4   7       14.77       -3.43     81.82 o 
  -7  -4   7     2137.09     1916.12    172.90 o 
  -6  -4   7     1193.08     1129.89    127.10 o 
  -5  -4   7      959.05      960.20    110.95 o 
  -4  -4   7     2992.06     3080.13    191.29 o 
  -3  -4   7     1532.53     1302.52     96.90 o 
  -2  -4   7     6480.87     6630.79    179.18 o 
  -1  -4   7     9491.49     9252.68    239.87 o 
   0  -4   7     1316.29     1481.76    139.93 o 
   1  -4   7     4404.87     4267.39    135.95 o 
   2  -4   7      710.64      750.98     70.51 o 
   3  -4   7     3919.62     3818.18    128.68 o 
   4  -4   7     4672.30     4776.51    176.74 o 
   5  -4   7       25.49       93.77     53.63 o 
   6  -4   7     7790.71     7885.00    244.37 o 
   7  -4   7     3045.32     2657.39    194.10 o 
   8  -4   7     1211.87     1321.99    158.34 o 
   9  -4   7     1731.40     2000.65    194.98 o 
  10  -4   7       38.84      -67.01    140.05 o 
  -9  -3   7       80.71       79.81     93.97 o 
  -8  -3   7     3951.19     3863.92    219.98 o 
  -7  -3   7      883.95      960.14    125.38 o 
  -6  -3   7      506.08      463.81     84.61 o 
  -5  -3   7     2228.06     2399.69    177.26 o 
  -4  -3   7        8.87       34.29     48.01 o 
  -3  -3   7     3087.19     3119.34    123.17 o 
  -2  -3   7     4376.99     4125.53    132.39 o 
  -1  -3   7     1578.57     1645.57     91.64 o 
   0  -3   7    11041.26    10845.62    220.29 o 
   1  -3   7     1980.25     2122.05     99.41 o 
   2  -3   7     2573.36     2670.23    122.75 o 
   3  -3   7     1640.10     1703.79    103.96 o 
   4  -3   7      588.66      589.97    150.01 o 
   5  -3   7     2121.14     2073.48    159.47 o 
   6  -3   7     2281.19     2609.65    189.93 o 
   7  -3   7     2557.35     2790.13    279.50 o 
   8  -3   7     3467.76     3873.71    343.48 o 
   9  -3   7       54.77      129.69     96.26 o 
  10  -3   7     1152.31     1221.21    258.97 o 
 -10  -2   7       44.24       58.77     91.30 o 
  -9  -2   7     2115.57     1872.52    261.51 o 
  -8  -2   7      941.79      921.48    121.83 o 
  -7  -2   7     1968.93     1784.63    169.66 o 
  -6  -2   7     3777.08     3828.40    324.99 o 
  -5  -2   7        2.47      -62.82     62.82 o 
  -4  -2   7     1998.29     2035.67     99.87 o 
  -3  -2   7     3514.79     3391.66     84.98 o 
  -2  -2   7     1259.90     1299.03     62.13 o 
  -1  -2   7    14014.53    13706.18    248.60 o 
   0  -2   7      288.87      246.40     52.77 o 
   1  -2   7    10552.65    10635.71    241.67 o 
   2  -2   7     3591.59     3850.82    115.27 o 
   3  -2   7     1115.04     1171.93     96.81 o 
   4  -2   7     3252.56     2980.19    235.43 o 
   5  -2   7       96.28      -12.97     65.20 o 
   6  -2   7     3118.58     3165.57    209.35 o 
   7  -2   7     4132.53     3973.92    339.86 o 
   8  -2   7      266.07       95.38    141.26 o 
   9  -2   7     2875.04     3119.73    365.82 o 
 -10  -1   7      964.27      938.97    127.32 o 
  -9  -1   7     1088.35      998.91    127.32 o 
  -8  -1   7     1853.37     1724.81    153.99 o 
  -7  -1   7     4500.00     4297.93    219.16 o 
  -6  -1   7      268.72      290.81     60.27 o 
  -5  -1   7     4551.82     4092.49    196.29 o 
  -4  -1   7      145.14       85.24     34.52 o 
  -3  -1   7     1111.36     1164.89     64.91 o 
  -2  -1   7     5673.24     5297.93    130.42 o 
  -1  -1   7      211.21      272.09     43.43 o 
   0  -1   7    11396.68    11543.84    222.45 o 
   1  -1   7     7630.44     7952.64    161.82 o 
   2  -1   7     2356.69     2276.45    131.46 o 
   3  -1   7     9015.63     8917.72    272.52 o 
   4  -1   7      258.78       76.42     85.12 o 
   5  -1   7     3554.53     3268.60    210.60 o 
   6  -1   7     2217.47     2507.02    280.10 o 
   7  -1   7     1708.70     1594.88    257.16 o 
   8  -1   7     5300.76     5950.92    460.60 o 
   9  -1   7      143.63      109.26    176.27 o 
 -11   0   7     1042.21     1076.05    190.58 o 
 -10   0   7      102.96      128.30     76.40 o 
  -9   0   7     2975.55     3239.78    262.78 o 
  -8   0   7     2856.64     2722.38    256.26 o 
  -7   0   7     2193.44     1966.24    147.00 o 
  -6   0   7    11186.66    10162.36    257.32 o 
  -5   0   7     1221.86     1263.00     72.12 o 
  -4   0   7     8941.23     9038.19    324.52 o 
  -3   0   7     6871.82     6811.44    152.25 o 
  -2   0   7     1798.32     1914.25    101.11 o 
  -1   0   7    17986.76    18083.10    317.42 o 
   0   0   7     2641.10     2821.24    107.26 o 
   1   0   7    14924.63    14841.67    453.89 o 
   2   0   7    16483.62    16508.23    337.54 o 
   3   0   7      793.94      804.95     90.13 o 
   4   0   7     7479.46     7815.83    302.98 o 
   5   0   7      155.41      206.45    121.94 o 
   6   0   7     1804.46     2144.21    281.91 o 
   7   0   7     4312.24     4074.73    388.16 o 
   8   0   7      170.15       90.55    159.37 o 
   9   0   7     2873.40     3271.25    420.15 o 
 -11   1   7        1.25       98.53    111.00 o 
 -10   1   7     1817.77     1920.11    202.90 o 
  -9   1   7     2411.53     2404.10    131.80 o 
  -8   1   7      828.03     1001.91    104.50 o 
  -7   1   7    12152.60    12479.76    269.28 o 
  -6   1   7       38.19       59.96     36.79 o 
  -5   1   7    15153.69    14656.09    247.48 o 
  -4   1   7     4061.97     4039.41    119.30 o 
  -3   1   7     2517.10     2410.43     97.41 o 
  -2   1   7     6610.02     6602.14    135.42 o 
  -1   1   7       16.41      -29.62     29.62 o 
   0   1   7    12567.97    12436.92    267.50 o 
   1   1   7     5806.61     5596.35    151.08 o 
   2   1   7     2824.46     2891.56    160.06 o 
   3   1   7    11298.27    11377.98    246.37 o 
   4   1   7        7.01      190.15    117.71 o 
   5   1   7     3643.15     4121.52    358.27 o 
   6   1   7      542.76      528.28    285.53 o 
   7   1   7      622.61      499.80    149.92 o 
   8   1   7     1856.87     2339.04    271.85 o 
 -11   2   7     1922.30     2121.80    219.00 o 
 -10   2   7      478.13      511.95    128.39 o 
  -9   2   7     1251.27     1088.73    468.44 o 
  -8   2   7     4056.96     4153.89    190.14 o 
  -7   2   7      451.78      398.53     48.45 o 
  -6   2   7    11662.76    11752.78    315.68 o 
  -5   2   7     2247.74     2213.72     82.68 o 
  -4   2   7     7475.16     7292.47    145.13 o 
  -3   2   7     9259.29     9364.55    169.03 o 
  -2   2   7      978.40     1064.37     65.11 o 
  -1   2   7     6484.83     6574.13    218.26 o 
   0   2   7     1014.94      902.57     84.61 o 
   1   2   7     2297.96     2223.69    154.57 o 
   2   2   7    12761.96    12970.94    321.28 o 
   3   2   7        0.45       27.44     57.87 o 
   4   2   7     4931.39     5201.09    268.51 o 
   5   2   7      451.01      590.77    114.90 o 
   6   2   7      477.18      446.09    294.89 o 
   7   2   7     1517.63     1672.74    240.17 o 
 -12   3   7     2296.95     2189.36    347.71 o 
 -11   3   7        4.32       30.35     92.60 o 
 -10   3   7     1408.49     1121.83    150.71 o 
  -9   3   7      968.21      976.73    149.10 o 
  -8   3   7       62.83       68.13     64.43 o 
  -7   3   7     3065.16     3265.29    129.45 o 
  -6   3   7     2435.28     2254.61     74.06 o 
  -5   3   7     7092.81     7141.02    116.59 o 
  -4   3   7     6796.08     6865.99    128.83 o 
  -3   3   7       33.08       13.99     35.59 o 
  -2   3   7     3996.54     4166.06    133.96 o 
  -1   3   7      415.59      484.45     66.09 o 
   0   3   7     1933.09     1976.90    177.55 o 
   1   3   7     3444.42     3184.97    137.52 o 
   2   3   7       47.35       -4.17     59.63 o 
   3   3   7     6904.10     7150.41    223.58 o 
   4   3   7     1350.16     1581.44    159.16 o 
   5   3   7     1353.58     1401.77    164.54 o 
   6   3   7      946.69      927.51    153.63 o 
   7   3   7       38.35       79.43    134.73 o 
 -12   4   7        2.68      -67.90     98.90 o 
 -11   4   7     1996.01     2187.54    232.71 o 
 -10   4   7      841.00      783.47    128.12 o 
  -9   4   7       87.89       33.97    166.01 o 
  -8   4   7     2134.21     2287.96    145.05 o 
  -7   4   7      246.83      203.11     48.35 o 
  -6   4   7     4088.46     4214.29    130.75 o 
  -5   4   7     4190.07     4012.81     93.31 o 
  -4   4   7     2076.39     2203.36     86.34 o 
  -3   4   7     9216.71     8844.10    202.20 o 
  -2   4   7      806.30      767.59    103.25 o 
  -1   4   7     2110.83     2194.56    131.96 o 
   0   4   7     1712.46     1844.87    247.74 o 
   1   4   7       54.35      -23.32     71.28 o 
   2   4   7     6103.02     6589.06    248.65 o 
   3   4   7     1025.65      906.15    243.89 o 
   4   4   7     2436.40     2453.91    259.32 o 
   5   4   7     2638.56     3151.43    308.30 o 
   6   4   7      167.64      194.30    147.83 o 
 -12   5   7     2297.19     2421.84    200.92 o 
 -11   5   7      368.85      358.97    282.51 o 
 -10   5   7     1586.68     1900.80    180.16 o 
  -9   5   7     2369.95     2287.65    223.96 o 
  -8   5   7        9.47      -19.90     49.96 o 
  -7   5   7     1340.01     1362.77     83.58 o 
  -6   5   7     4012.98     3974.22    130.29 o 
  -5   5   7     2380.75     2442.70     86.36 o 
  -4   5   7     8207.46     8206.48    194.86 o 
  -3   5   7      508.45      442.78     63.73 o 
  -2   5   7     9781.96     9532.09    229.05 o 
  -1   5   7      818.09      815.94     99.94 o 
   0   5   7      688.38      648.33     95.83 o 
   1   5   7     3494.44     3846.76    205.95 o 
   2   5   7      103.22      146.96     86.15 o 
   3   5   7     4173.98     4274.67    314.35 o 
   4   5   7     2571.33     2102.32    258.10 o 
   5   5   7      581.20      664.28    184.76 o 
 -12   6   7      468.98      580.03    127.96 o 
 -11   6   7     1984.90     2386.66    161.87 o 
 -10   6   7     3022.42     3042.50    221.55 o 
  -9   6   7      204.33      248.80     65.29 o 
  -8   6   7     2332.37     2480.90    136.90 o 
  -7   6   7     1395.70     1494.99    115.66 o 
  -6   6   7     1924.75     1981.44    129.13 o 
  -5   6   7     6841.38     6500.49    165.19 o 
  -4   6   7      666.19      643.00     75.80 o 
  -3   6   7    10713.21    10309.88    219.31 o 
  -2   6   7     3773.77     3788.78    167.99 o 
  -1   6   7     3702.37     3666.22    166.73 o 
   0   6   7     2900.96     2823.30    211.71 o 
   1   6   7        4.88      -21.06     72.60 o 
   2   6   7     3563.29     3800.86    233.76 o 
   3   6   7      451.01      571.95    170.15 o 
   4   6   7     1654.77     1595.66    383.02 o 
 -11   7   7      783.42      775.41    106.22 o 
 -10   7   7     1362.45     1319.06    152.22 o 
  -9   7   7     4097.30     4050.69    165.50 o 
  -8   7   7       23.84       68.28     57.74 o 
  -7   7   7     1723.43     1613.12    125.96 o 
  -6   7   7     1402.72     1209.14    129.48 o 
  -5   7   7      841.95      936.77     95.27 o 
  -4   7   7     3041.12     3060.74    188.24 o 
  -3   7   7      132.48      189.61     54.71 o 
  -2   7   7     6946.94     6442.12    211.83 o 
  -1   7   7      823.87      813.40    104.28 o 
   0   7   7      687.80      902.04    130.83 o 
   1   7   7     1942.82     2202.17    167.08 o 
   2   7   7        7.28      -55.32     89.08 o 
   3   7   7     1105.29     1262.51    237.84 o 
 -11   8   7     1632.50     1400.55    258.54 o 
 -10   8   7     2416.93     2502.59    140.82 o 
  -9   8   7      866.61      807.20     96.29 o 
  -8   8   7     2504.39     2819.86    265.04 o 
  -7   8   7      408.78      376.08     85.87 o 
  -6   8   7     1526.92     1623.63    139.82 o 
  -5   8   7     2171.65     2368.38    169.64 o 
  -4   8   7      262.38      279.39     62.85 o 
  -3   8   7     4025.35     3804.92    156.79 o 
  -2   8   7     1989.26     1864.19    191.95 o 
  -1   8   7     1860.92     1944.04    152.54 o 
   0   8   7     1390.19     1476.07    144.19 o 
   1   8   7        9.78      -31.28     78.65 o 
   2   8   7      964.69      951.31    265.77 o 
 -10   9   7      241.09      307.76     79.81 o 
  -9   9   7     3379.32     3288.03    171.22 o 
  -8   9   7      547.45      547.63     94.63 o 
  -7   9   7     1019.24      982.15    129.10 o 
  -6   9   7     1293.02     1588.29    155.89 o 
  -5   9   7        6.79       26.16     49.08 o 
  -4   9   7      952.81      891.52     93.15 o 
  -3   9   7      348.94      273.91     71.23 o 
  -2   9   7     1187.14      957.43    121.55 o 
  -1   9   7     1928.79     2102.60    201.53 o 
   0   9   7        3.67      -18.09     79.22 o 
  -9  10   7       24.98       82.96     76.09 o 
  -8  10   7     1065.94     1004.52    120.05 o 
  -7  10   7     1134.56     1067.57    123.60 o 
  -6  10   7       96.39      124.61     71.90 o 
  -5  10   7     1039.45     1000.56     89.43 o 
  -4  10   7      194.49      210.52     69.98 o 
  -3  10   7      520.16      442.04     86.23 o 
  -2  10   7     1232.34     1217.11    135.22 o 
  -7  11   7      806.74      700.78    132.44 o 
  -6  11   7     1729.48     1628.06    149.44 o 
  -5  11   7       11.83       38.01     58.48 o 
   2 -12   8     2664.76     2358.29    590.68 o 
   3 -12   8       12.26       10.01    117.02 o 
   4 -12   8     1872.56     1904.76    244.25 o 
   5 -12   8      326.70      283.84    133.94 o 
   6 -12   8      654.81      844.39    201.62 o 
  -1 -11   8      115.69        6.96    130.99 o 
   0 -11   8     1169.30     1032.02    167.11 o 
   1 -11   8     1574.10     1846.19    238.30 o 
   2 -11   8      152.40      250.16    167.52 o 
   3 -11   8     2845.87     2403.81    245.37 o 
   4 -11   8       26.28       48.02    101.96 o 
   5 -11   8      926.09      892.81    200.11 o 
   6 -11   8      477.81      560.06    309.38 o 
   7 -11   8      196.65      161.31    177.18 o 
  -3 -10   8      732.89      469.86    189.55 o 
  -2 -10   8       35.47       18.27    122.75 o 
  -1 -10   8      817.65      616.67    194.86 o 
   0 -10   8      818.76     1162.83    322.80 o 
   1 -10   8      343.63      198.72    103.82 o 
   2 -10   8     3409.06     3493.44    224.31 o 
   3 -10   8      178.30      228.74    111.97 o 
   4 -10   8     1843.89     1874.31    227.88 o 
   5 -10   8      605.91      473.33    134.28 o 
   6 -10   8      502.96      457.34    129.29 o 
   7 -10   8     1095.30     1552.07    196.20 o 
   8 -10   8      292.58      211.44    124.35 o 
  -4  -9   8      999.08     1047.66    238.75 o 
  -3  -9   8        0.78      -83.34    114.35 o 
  -2  -9   8     1545.32     1576.00    224.92 o 
  -1  -9   8      162.40      152.86     97.53 o 
   0  -9   8      561.93      322.62    165.84 o 
   1  -9   8     2367.74     2482.09    187.60 o 
   2  -9   8      112.41      104.15     88.43 o 
   3  -9   8     4204.95     4278.07    342.32 o 
   4  -9   8      934.09     1017.45    288.55 o 
   5  -9   8      629.23      514.47    157.25 o 
   6  -9   8      765.48      778.37    265.61 o 
   7  -9   8       62.76      -50.33     87.90 o 
   8  -9   8     1084.59     1161.93    215.81 o 
   9  -9   8     1285.68     1829.07    201.61 o 
  -5  -8   8     1682.64     1456.07    226.56 o 
  -4  -8   8      223.61      108.01    126.17 o 
  -3  -8   8     3015.62     3030.22    278.08 o 
  -2  -8   8      219.73      193.67     93.48 o 
  -1  -8   8     1056.03     1262.19    146.90 o 
   0  -8   8     1620.16     1728.59    161.00 o 
   1  -8   8        8.32      -37.25     61.78 o 
   2  -8   8     6043.70     6066.15    408.48 o 
   3  -8   8     2146.92     2174.13    161.28 o 
   4  -8   8     2979.28     2403.62    202.57 o 
   5  -8   8     4026.97     4064.41    245.95 o 
   6  -8   8      129.29      161.43     96.07 o 
   7  -8   8     2595.78     2299.07    207.21 o 
   8  -8   8      343.99      347.54    133.11 o 
   9  -8   8      992.51     1144.57    170.89 o 
  -6  -7   8     1182.70     1163.30    338.96 o 
  -5  -7   8      284.62       83.69    114.04 o 
  -4  -7   8     3065.58     2827.55    258.79 o 
  -3  -7   8      358.20      500.27    129.55 o 
  -2  -7   8     3084.32     2959.59    192.88 o 
  -1  -7   8     2052.61     1882.47    156.88 o 
   0  -7   8      544.03      424.02    172.22 o 
   1  -7   8     4434.24     4220.71    204.14 o 
   2  -7   8     1662.41     1577.13    134.68 o 
   3  -7   8     6125.65     5978.22    239.92 o 
   4  -7   8     8787.74     8727.92    379.51 o 
   5  -7   8      434.26      319.93     99.43 o 
   6  -7   8     5371.02     4922.45    530.02 o 
   7  -7   8       94.73      157.59    221.54 o 
   8  -7   8     2286.13     2143.72    309.98 o 
   9  -7   8     2530.65     2447.29    268.03 o 
  -7  -6   8      415.03      300.92    163.29 o 
  -6  -6   8      650.14      503.32    118.37 o 
  -5  -6   8     2883.22     2768.88    194.78 o 
  -4  -6   8      133.14      151.61     79.00 o 
  -3  -6   8     7237.86     6995.00    257.16 o 
  -2  -6   8     2869.08     3055.18    152.64 o 
  -1  -6   8     1919.39     1808.41    170.86 o 
   0  -6   8     3091.67     3545.74    249.20 o 
   1  -6   8       11.30        3.52     52.16 o 
   2  -6   8     5155.90     5464.42    317.28 o 
   3  -6   8     3172.07     3255.66    332.54 o 
   4  -6   8     2092.03     2310.13    148.59 o 
   5  -6   8     7579.29     7208.53    242.25 o 
   6  -6   8      195.27      178.86    104.13 o 
   7  -6   8     2696.82     2387.33    197.88 o 
   8  -6   8      263.15      368.26    107.91 o 
   9  -6   8      326.53      340.70    115.00 o 
  -8  -5   8      170.02      144.58    127.61 o 
  -7  -5   8      730.56      810.66    168.95 o 
  -6  -5   8     2027.72     2165.50    172.45 o 
  -5  -5   8      148.27       38.21     87.55 o 
  -4  -5   8     4313.12     4433.16    208.91 o 
  -3  -5   8      686.83      727.61     87.39 o 
  -2  -5   8     4636.31     4286.19    160.68 o 
  -1  -5   8     3902.26     3821.96    170.04 o 
   0  -5   8     1109.04     1182.23     95.67 o 
   1  -5   8     2022.55     2038.29    112.91 o 
   2  -5   8      727.77      871.04    107.27 o 
   3  -5   8     4017.27     3877.28    175.05 o 
   4  -5   8     5115.96     5324.42    202.49 o 
   5  -5   8      155.75      127.93     67.97 o 
   6  -5   8     5006.64     5280.14    254.05 o 
   7  -5   8      193.28       71.27    105.34 o 
   8  -5   8     1697.62     1758.32    183.37 o 
   9  -5   8      943.64     1068.50    155.35 o 
  -9  -4   8       40.74      248.98    132.11 o 
  -8  -4   8      766.52      750.55    151.58 o 
  -7  -4   8      128.59        1.40     78.13 o 
  -6  -4   8      434.04      356.93     89.56 o 
  -5  -4   8     1115.13     1003.94    115.68 o 
  -4  -4   8      259.90      319.17     77.37 o 
  -3  -4   8     3386.18     3249.58    141.76 o 
  -2  -4   8     5185.79     5094.30    162.65 o 
  -1  -4   8      891.22      845.04     81.63 o 
   0  -4   8     4347.22     4266.10    143.89 o 
   1  -4   8       46.73       23.53     41.11 o 
   2  -4   8     1470.66     1662.88    100.01 o 
   3  -4   8     1966.27     1916.45    160.31 o 
   4  -4   8      293.39      344.07     73.38 o 
   5  -4   8     6921.21     6761.00    316.86 o 
   6  -4   8     2688.70     2709.26    220.26 o 
   7  -4   8     1758.73     1692.03    174.85 o 
   8  -4   8     1680.67     1460.80    174.75 o 
   9  -4   8       63.52       69.53    139.45 o 
  -9  -3   8     2700.66     2614.41    340.93 o 
  -8  -3   8      338.52      271.31     97.75 o 
  -7  -3   8     1166.75     1076.08    151.94 o 
  -6  -3   8     1318.96     1314.40    123.04 o 
  -5  -3   8       59.20       70.10     58.84 o 
  -4  -3   8     1874.26     1939.55    129.49 o 
  -3  -3   8     2043.38     1928.12    247.28 o 
  -2  -3   8     3156.88     3351.06     96.11 o 
  -1  -3   8     7596.02     7446.24    222.26 o 
   0  -3   8       91.12       87.00     42.75 o 
   1  -3   8     2177.08     2342.33    111.01 o 
   2  -3   8     1101.45     1016.64     93.81 o 
   3  -3   8      508.50      514.81     76.04 o 
   4  -3   8     2269.23     2250.44    189.25 o 
   5  -3   8      444.37      504.85    105.56 o 
   6  -3   8     3201.72     3155.23    215.98 o 
   7  -3   8     2038.96     2250.46    278.29 o 
   8  -3   8      140.95      131.00    152.73 o 
   9  -3   8     1353.45     1786.84    298.81 o 
 -10  -2   8     1550.35     1599.99    168.64 o 
  -9  -2   8      284.85      236.36     96.13 o 
  -8  -2   8     1703.54     1787.05    184.61 o 
  -7  -2   8     2264.95     2021.31    182.64 o 
  -6  -2   8      358.16      316.73     70.68 o 
  -5  -2   8     2418.37     2886.74    219.12 o 
  -4  -2   8      390.89      409.66     72.15 o 
  -3  -2   8     1164.99     1201.96     65.12 o 
  -2  -2   8     8571.14     8601.15    165.28 o 
  -1  -2   8      262.39      272.93     58.41 o 
   0  -2   8     9235.31     9376.11    235.20 o 
   1  -2   8      647.33      652.07     46.22 o 
   2  -2   8     2000.52     2145.73     79.05 o 
   3  -2   8     2256.38     2383.47    132.19 o 
   4  -2   8      192.31      230.73    124.35 o 
   5  -2   8     4728.14     5353.63    551.45 o 
   6  -2   8     2629.67     2876.03    215.77 o 
   7  -2   8     1271.91     1021.40    224.56 o 
   8  -2   8     3461.33     3387.16    368.84 o 
   9  -2   8       57.60       21.13    162.39 o 
 -10  -1   8      157.34      282.18     99.04 o 
  -9  -1   8     2536.08     2264.58    170.92 o 
  -8  -1   8     1947.29     2089.70    268.33 o 
  -7  -1   8      740.46      733.03    121.96 o 
  -6  -1   8     4374.61     4307.19    163.45 o 
  -5  -1   8       42.62       42.39     36.02 o 
  -4  -1   8     2242.69     2240.04    118.11 o 
  -3  -1   8     5826.63     5635.47    141.07 o 
  -2  -1   8     2772.12     2900.65    109.71 o 
  -1  -1   8    17201.09    17177.46    342.08 o 
   0  -1   8     3621.61     3519.14    108.93 o 
   1  -1   8    14976.94    14960.37    254.92 o 
   2  -1   8     3679.45     3824.31    155.19 o 
   3  -1   8     1199.54     1141.66    105.04 o 
   4  -1   8     4953.49     5108.31    404.15 o 
   5  -1   8      227.97      127.37     87.79 o 
   6  -1   8     4793.43     4772.73    294.59 o 
   7  -1   8     4453.89     4928.79    322.05 o 
   8  -1   8      258.12       89.95    162.39 o 
 -11   0   8       27.61       65.59     76.53 o 
 -10   0   8     1867.07     1691.36    159.38 o 
  -9   0   8     1058.16     1283.23    127.69 o 
  -8   0   8     2400.51     2312.93    166.87 o 
  -7   0   8     9404.32     8879.12    300.34 o 
  -6   0   8      841.63      877.75     75.02 o 
  -5   0   8     6876.10     7093.37    166.31 o 
  -4   0   8      725.64      745.41     74.42 o 
  -3   0   8     1556.49     1526.24     93.35 o 
  -2   0   8    11180.78    11165.84    249.00 o 
  -1   0   8      191.80      196.27     41.69 o 
   0   0   8    15649.33    15816.92    270.23 o 
   1   0   8     6361.77     6583.21    278.94 o 
   2   0   8     4667.63     5042.55    203.50 o 
   3   0   8     4210.21     4399.43    207.47 o 
   4   0   8       33.28      -69.01     69.01 o 
   5   0   8     4093.57     4258.62    264.00 o 
   6   0   8      816.19      923.78    164.53 o 
   7   0   8      400.25      328.39    184.72 o 
   8   0   8     2878.28     3230.20    405.06 o 
 -11   1   8     1699.22     1346.68    198.75 o 
 -10   1   8      598.85      736.67    154.41 o 
  -9   1   8     2613.41     2656.74    153.62 o 
  -8   1   8     3526.20     3111.62    179.29 o 
  -7   1   8      196.52      132.92     72.45 o 
  -6   1   8    11311.17    11554.31    223.83 o 
  -5   1   8      355.08      336.28     97.46 o 
  -4   1   8     2729.71     2849.10    110.77 o 
  -3   1   8     4571.60     4478.17    133.30 o 
  -2   1   8     1201.74     1289.90     71.23 o 
  -1   1   8     7424.29     7389.62    172.06 o 
   0   1   8     3336.01     3533.29    121.83 o 
   1   1   8     8338.28     8368.84    568.06 o 
   2   1   8     4845.15     4971.01    371.83 o 
   3   1   8      233.10      165.06     66.25 o 
   4   1   8     2599.70     2791.93    217.78 o 
   5   1   8       96.27      164.20    142.46 o 
   6   1   8     1033.36     1279.77    252.94 o 
   7   1   8     2409.63     2063.32    340.47 o 
 -11   2   8       18.62       67.56     99.25 o 
 -10   2   8      563.70      570.09    134.58 o 
  -9   2   8      815.69     1077.54    173.86 o 
  -8   2   8      393.48      377.78     58.69 o 
  -7   2   8     6706.91     6809.77    159.85 o 
  -6   2   8       15.38      -12.76     42.39 o 
  -5   2   8     5329.30     5546.73    150.10 o 
  -4   2   8     1048.39     1153.67    117.71 o 
  -3   2   8      347.83      417.33     78.51 o 
  -2   2   8     2786.25     2777.75    101.79 o 
  -1   2   8      314.12      288.09     46.95 o 
   0   2   8     5712.39     5327.84    188.81 o 
   1   2   8     7257.71     7353.89    299.91 o 
   2   2   8     1262.18     1110.71     96.95 o 
   3   2   8     3544.56     3850.66    163.15 o 
   4   2   8      480.99      410.49    173.86 o 
   5   2   8     1922.39     2141.20    310.89 o 
   6   2   8      370.95      202.83    191.97 o 
   7   2   8       10.30      -76.06    155.75 o 
 -11   3   8     1329.58     1285.87    172.59 o 
 -10   3   8      374.29      494.95    124.61 o 
  -9   3   8      434.39      536.06    103.16 o 
  -8   3   8     2926.33     3227.86    181.49 o 
  -7   3   8      108.21      107.86     36.28 o 
  -6   3   8     9309.25     9506.60    174.36 o 
  -5   3   8     2146.83     2144.72     87.41 o 
  -4   3   8      706.31      594.32     57.16 o 
  -3   3   8     4813.55     4777.43    148.23 o 
  -2   3   8       62.65      -38.34     38.34 o 
  -1   3   8     2139.94     2187.00    184.84 o 
   0   3   8     3577.75     3601.92    204.92 o 
   1   3   8     1368.93     1421.86    122.86 o 
   2   3   8     6819.48     7613.86    499.83 o 
   3   3   8      674.20     1108.33    222.75 o 
   6   3   8      217.24      100.81    189.55 o 
 -11   4   8      103.94       56.52    104.43 o 
 -10   4   8      579.62      563.29    103.13 o 
  -9   4   8      992.82     1109.95    142.16 o 
  -8   4   8       17.85      -31.09     50.80 o 
  -7   4   8     2778.56     2969.18    150.49 o 
  -6   4   8     1499.18     1456.51     61.40 o 
  -5   4   8     4285.30     4378.53    184.81 o 
  -4   4   8     5909.27     5932.68    197.48 o 
  -3   4   8        2.41        9.27     40.60 o 
  -2   4   8     3158.13     3141.09    172.52 o 
  -1   4   8     1681.84     1919.72    235.43 o 
   0   4   8     1232.77     1028.71    298.81 o 
   1   4   8     6910.88     6274.25    406.88 o 
   2   4   8        1.16       20.31     80.67 o 
   3   4   8     4685.69     5081.04    469.65 o 
   4   4   8     2150.18     1707.95    238.56 o 
   5   4   8     1063.88     1116.24    218.33 o 
 -11   5   8     2769.05     3253.25    463.61 o 
 -10   5   8     1136.43     1149.66    124.14 o 
  -9   5   8      125.93      172.92     66.41 o 
  -8   5   8     4405.94     4054.03    269.02 o 
  -7   5   8      543.37      679.79     73.92 o 
  -6   5   8     6209.14     6140.67    208.27 o 
  -5   5   8     5787.96     5715.58    200.60 o 
  -4   5   8     1110.47     1007.25     85.87 o 
  -3   5   8     6607.50     6535.42    190.15 o 
  -2   5   8     1068.94      986.95     93.90 o 
  -1   5   8     2921.71     2698.55    146.87 o 
   0   5   8     3242.74     3376.47    189.28 o 
   1   5   8      926.01     1006.93    160.93 o 
   2   5   8     4763.01     5238.81    310.98 o 
   3   5   8     1125.99      748.19    179.36 o 
   4   5   8     2097.50     1867.73    483.23 o 
   5   5   8     1689.53     1836.03    275.89 o 
 -11   6   8      854.57      896.03    180.75 o 
 -10   6   8     1132.22     1300.94    129.82 o 
  -9   6   8     2860.59     2772.86    201.10 o 
  -8   6   8        0.49       15.55     78.86 o 
  -7   6   8     3433.92     3301.92    210.04 o 
  -6   6   8     1764.29     1910.74    265.61 o 
  -5   6   8     3536.76     3522.61    183.85 o 
  -4   6   8    10042.87     9830.04    318.64 o 
  -3   6   8        3.15       18.08     50.26 o 
  -2   6   8     6595.54     6028.93    202.17 o 
  -1   6   8     1034.01     1114.93    112.11 o 
   0   6   8      991.05      947.56    108.65 o 
   1   6   8     2682.10     2736.99    248.82 o 
   2   6   8       23.64      -96.99     96.99 o 
   3   6   8     2542.00     2642.75    334.13 o 
   4   6   8     1274.22     1622.86    256.46 o 
 -11   7   8     2690.65     2880.36    180.58 o 
 -10   7   8     2230.01     2241.58    153.00 o 
  -9   7   8      233.79      129.28     71.20 o 
  -8   7   8     2853.76     2819.76    165.65 o 
  -7   7   8      430.16      520.36     91.76 o 
  -6   7   8     1465.65     1138.80    159.14 o 
  -5   7   8     3156.05     3082.31    140.11 o 
  -4   7   8      459.64      421.28     72.85 o 
  -3   7   8     3620.52     3532.02    150.37 o 
  -2   7   8     1346.00     1223.98    170.95 o 
  -1   7   8     1465.30     1469.79    131.20 o 
   0   7   8     2169.65     2364.72    169.09 o 
   1   7   8      167.75      228.04    101.11 o 
   2   7   8     1452.83     1088.41    301.23 o 
 -10   8   8      660.26      550.97     99.68 o 
  -9   8   8     2482.96     2675.23    169.61 o 
  -8   8   8       60.56       26.97     67.05 o 
  -7   8   8     1937.45     1729.82    161.00 o 
  -6   8   8      659.60      565.15    105.17 o 
  -5   8   8      565.52      528.17     76.48 o 
  -4   8   8     3937.86     3865.32    173.20 o 
  -3   8   8      393.92      333.72     73.95 o 
  -2   8   8     1948.43     2064.14    152.51 o 
  -1   8   8     1741.15     1960.63    157.77 o 
   0   8   8       39.55      -11.50     74.33 o 
   1   8   8      889.63      963.71    159.76 o 
 -10   9   8     2831.38     2593.01    170.86 o 
  -9   9   8      153.52      122.31     76.03 o 
  -8   9   8     1876.30     1788.26    156.99 o 
  -7   9   8     1570.24     1435.87    150.94 o 
  -6   9   8       41.73        2.67     76.27 o 
  -5   9   8     1298.58     1297.07    108.75 o 
  -4   9   8      270.61      333.87     73.64 o 
  -3   9   8     1711.32     1737.69    129.98 o 
  -2   9   8     1898.90     1611.35    150.59 o 
  -1   9   8      129.66      155.14     84.71 o 
  -8  10   8      862.68      934.39    122.19 o 
  -7  10   8      546.06      558.66    158.43 o 
  -6  10   8     1327.27     1211.76    154.94 o 
  -5  10   8       33.23       42.50     58.33 o 
  -4  10   8     1382.98     1093.16    119.70 o 
  -3  10   8     1005.38      925.84    116.85 o 
   0 -11   9      878.38     1064.21    170.65 o 
   1 -11   9      482.32      618.69    159.43 o 
   2 -11   9     1424.03     1727.55    234.87 o 
   3 -11   9       25.05      -62.75    101.80 o 
   4 -11   9      645.47      644.32    152.56 o 
   5 -11   9      328.07      255.08    134.83 o 
   6 -11   9      604.66      445.16    141.41 o 
  -2 -10   9      846.61      873.46    203.20 o 
  -1 -10   9      261.55      458.83    163.27 o 
   0 -10   9     1156.43     1046.43    203.25 o 
   1 -10   9     2105.06     1943.39    285.90 o 
   2 -10   9       18.22      -27.14     76.93 o 
   3 -10   9     2816.75     2809.94    253.23 o 
   4 -10   9      101.26       53.01     96.06 o 
   5 -10   9      918.01      800.87    156.21 o 
   6 -10   9     1124.55     1212.83    178.46 o 
   7 -10   9        1.36       20.28    107.03 o 
   8 -10   9     1990.08     1899.50    219.24 o 
  -4  -9   9      446.62      407.84    160.70 o 
  -3  -9   9      786.32      680.26    178.99 o 
  -2  -9   9      137.70      224.56    132.08 o 
  -1  -9   9      757.44      624.15    148.55 o 
   0  -9   9     2446.70     2627.72    206.61 o 
   1  -9   9       83.00      114.80     89.38 o 
   2  -9   9     4109.47     3930.49    330.95 o 
   3  -9   9      915.67      703.95    147.77 o 
   4  -9   9     1159.04     1432.26    192.27 o 
   5  -9   9     1492.46     1601.31    191.15 o 
   6  -9   9      326.17       17.79     93.69 o 
   7  -9   9     1584.14     1560.71    196.64 o 
   8  -9   9      907.22      945.27    163.98 o 
  -5  -8   9      545.68      583.20    210.07 o 
  -4  -8   9     1869.06     1605.04    225.26 o 
  -3  -8   9       17.17       83.33    113.28 o 
  -2  -8   9     1793.10     1704.90    218.85 o 
  -1  -8   9     1237.04     1305.13    151.94 o 
   0  -8   9      768.25      498.46    119.84 o 
   1  -8   9     5174.32     5652.21    253.40 o 
   2  -8   9      518.22      614.50    111.63 o 
   3  -8   9     5583.12     5721.64    242.33 o 
   4  -8   9     3459.48     3341.94    240.33 o 
   5  -8   9     1287.54     1275.45    167.80 o 
   6  -8   9     3349.24     3079.45    237.16 o 
   7  -8   9       23.93      -51.67    146.09 o 
   8  -8   9     2648.74     2829.13    239.85 o 
   9  -8   9     3423.46     3577.11    268.57 o 
  -6  -7   9      814.88      899.63    182.87 o 
  -5  -7   9     2865.10     3347.48    284.90 o 
  -4  -7   9       34.14       11.94    103.72 o 
  -3  -7   9     3674.04     3775.24    421.66 o 
  -2  -7   9      682.63      602.52    113.92 o 
  -1  -7   9     1200.26     1000.94    129.46 o 
   0  -7   9     4431.44     4489.52    222.15 o 
   1  -7   9       28.63       30.96     67.25 o 
   2  -7   9     7496.44     8015.67    380.70 o 
   3  -7   9     5298.17     4946.98    233.76 o 
   4  -7   9     2368.50     2325.82    164.30 o 
   5  -7   9     4420.96     4238.63    258.83 o 
   6  -7   9      128.16      131.54     93.91 o 
   7  -7   9     2390.31     2257.15    212.07 o 
   8  -7   9      653.52      485.27    293.68 o 
   9  -7   9      883.65      952.38    165.33 o 
  -7  -6   9      974.09      799.43    181.32 o 
  -6  -6   9     1586.83     1667.13    170.96 o 
  -5  -6   9      533.67      249.69    111.89 o 
  -4  -6   9     5632.43     5529.49    252.14 o 
  -3  -6   9       63.60       28.57     67.72 o 
  -2  -6   9     2331.35     2361.05    213.73 o 
  -1  -6   9     1710.52     1758.85    190.38 o 
   0  -6   9      700.09      567.93    107.68 o 
   1  -6   9     3417.30     3012.30    174.76 o 
   2  -6   9      450.21      473.01     87.77 o 
   3  -6   9     2687.05     2846.09    170.14 o 
   4  -6   9     7289.83     6838.93    243.84 o 
   5  -6   9      259.20      247.46     81.86 o 
   6  -6   9     2572.79     2612.37    213.93 o 
   7  -6   9      193.11      174.00    101.05 o 
   8  -6   9      852.92      606.23    133.42 o 
   9  -6   9     1494.82     1327.73    183.94 o 
  -8  -5   9      644.90      479.74    176.57 o 
  -7  -5   9      829.58      786.76    252.03 o 
  -6  -5   9      537.59      478.28    110.94 o 
  -5  -5   9     2095.12     2301.31    256.01 o 
  -4  -5   9      272.27      189.10     78.47 o 
  -3  -5   9     6325.19     6046.58    231.41 o 
  -2  -5   9      992.19     1038.63    100.63 o 
  -1  -5   9     1210.54     1194.53    100.99 o 
   0  -5   9     2658.92     2872.65    139.57 o 
   1  -5   9      105.01       37.68     56.10 o 
   2  -5   9     1858.59     2082.87    147.05 o 
   3  -5   9     4708.54     4466.46    251.83 o 
   4  -5   9      811.90      785.05    107.08 o 
   5  -5   9     4353.32     4697.48    212.03 o 
   6  -5   9        8.00      -25.33     73.95 o 
   7  -5   9     1212.66      983.85    149.95 o 
   8  -5   9      265.13      348.17    121.94 o 
   9  -5   9      397.75      358.51    126.92 o 
  -8  -4   9       74.70       50.02     91.97 o 
  -7  -4   9      490.91      501.17    137.00 o 
  -6  -4   9     1860.45     1773.29    152.47 o 
  -5  -4   9        3.19       -4.49     60.42 o 
  -4  -4   9     6902.84     6981.51    243.39 o 
  -3  -4   9     1583.69     1511.39    129.87 o 
  -2  -4   9     2165.63     2222.67    123.25 o 
  -1  -4   9     4264.95     4390.13    160.02 o 
   0  -4   9        7.00       28.58     44.00 o 
   1  -4   9     3606.96     3626.51    151.00 o 
   2  -4   9      990.21     1379.27    125.95 o 
   3  -4   9     1426.85     1427.20    127.03 o 
   4  -4   9    11105.63    11089.47    310.12 o 
   5  -4   9      362.19      413.58     85.88 o 
   6  -4   9     3786.49     3914.20    319.28 o 
   7  -4   9     1837.85     1756.17    268.03 o 
   8  -4   9      361.12      356.22    136.73 o 
   9  -4   9     1004.74      886.08    166.86 o 
  -9  -3   9       17.02      -23.84     89.59 o 
  -8  -3   9      901.56      752.17    289.15 o 
  -7  -3   9     1181.16     1405.07    178.60 o 
  -6  -3   9       31.88        0.68     62.01 o 
  -5  -3   9     2024.45     1873.46    140.87 o 
  -4  -3   9     1983.25     2188.65    142.19 o 
  -3  -3   9     4966.86     4812.21    229.03 o 
  -2  -3   9     6693.13     6712.89    149.05 o 
  -1  -3   9        8.86       17.66     41.90 o 
   0  -3   9     6088.12     6396.85    181.72 o 
   1  -3   9      163.88      163.89     58.30 o 
   2  -3   9       91.45       49.54     50.43 o 
   3  -3   9     5203.55     5357.39    247.71 o 
   4  -3   9      155.29       76.99    118.02 o 
   5  -3   9     5283.51     5531.99    648.03 o 
   6  -3   9     2138.12     2500.65    316.02 o 
   7  -3   9      842.96      654.98    193.78 o 
   8  -3   9     1680.79     2059.10    307.87 o 
   9  -3   9       63.79      -81.49    124.96 o 
  -9  -2   9     2327.80     2350.21    419.71 o 
  -8  -2   9     1212.47     1008.82    294.59 o 
  -7  -2   9      645.34      583.14    122.50 o 
  -6  -2   9     2731.92     2655.10    207.12 o 
  -5  -2   9      801.65      791.16    142.51 o 
  -4  -2   9     4671.20     4566.21    177.98 o 
  -3  -2   9     7213.24     7275.33    183.32 o 
  -2  -2   9     1768.61     1811.00     86.81 o 
  -1  -2   9    11272.70    11661.90    281.40 o 
   0  -2   9      645.10      709.18     87.34 o 
   1  -2   9     7204.12     7145.16    187.89 o 
   2  -2   9     1703.30     1528.75    117.64 o 
   3  -2   9     1425.45     1310.41    146.54 o 
   4  -2   9     9723.25     9505.77    349.68 o 
   5  -2   9      593.41      388.79    108.85 o 
   6  -2   9     4885.51     4736.14    283.42 o 
   7  -2   9     2838.68     2846.27    334.43 o 
   8  -2   9      460.39      429.20    202.83 o 
 -10  -1   9     2510.73     2643.84    190.84 o 
  -9  -1   9      970.35     1048.40    311.49 o 
  -8  -1   9     1473.41     1515.86    168.14 o 
  -7  -1   9     3057.45     3023.99    226.68 o 
  -6  -1   9       53.32       33.75     55.20 o 
  -5  -1   9     4360.39     4527.41    173.78 o 
  -4  -1   9     2638.43     2796.22    111.68 o 
  -3  -1   9     4911.04     4545.29    202.83 o 
  -2  -1   9    15971.28    15869.68    334.56 o 
  -1  -1   9        4.59        0.59     64.21 o 
   0  -1   9    14446.08    15093.80    266.25 o 
   1  -1   9     2051.41     2215.65     98.20 o 
   2  -1   9     1254.25     1435.39     97.24 o 
   3  -1   9     4722.33     5176.21    449.43 o 
   4  -1   9       32.52       33.89     79.48 o 
   5  -1   9     5735.46     5677.39    301.62 o 
   6  -1   9     2874.21     3178.70    271.65 o 
   7  -1   9     1388.06     1450.00    268.63 o 
   8  -1   9     2786.36     2938.64    389.97 o 
 -10   0   9      286.03      154.28     86.80 o 
  -9   0   9     2900.20     2829.28    289.46 o 
  -8   0   9     2717.18     3022.30    196.93 o 
  -7   0   9      471.13      440.17    127.37 o 
  -6   0   9     4363.19     4557.36    143.24 o 
  -5   0   9     1102.32     1143.70    110.40 o 
  -4   0   9     2120.11     2017.58    113.74 o 
  -3   0   9     5049.07     4840.29    172.08 o 
  -2   0   9      143.70      132.46     44.08 o 
  -1   0   9    12553.65    12449.41    240.46 o 
   0   0   9     2649.77     2615.00    132.53 o 
   1   0   9     4379.03     4584.41    142.10 o 
   2   0   9     2543.07     2962.39    157.51 o 
   3   0   9        4.60       -6.36     70.37 o 
   4   0   9     3694.62     3714.59    386.34 o 
   5   0   9      904.75      826.37    210.07 o 
   6   0   9     1076.33     1246.81    189.12 o 
   7   0   9     3151.88     2842.03    530.32 o 
 -11   1   9      184.81      150.96    125.41 o 
 -10   1   9     1436.87     1607.10    204.93 o 
  -9   1   9     2031.53     1958.66    145.76 o 
  -8   1   9     1343.87     1437.68    166.91 o 
  -7   1   9     3020.90     3063.27    120.71 o 
  -6   1   9      124.93      170.89     58.77 o 
  -5   1   9     1559.73     1697.40    212.83 o 
  -4   1   9     1455.27     1483.56     91.86 o 
  -3   1   9      458.83      476.43     60.86 o 
  -2   1   9     4776.63     4956.98    231.16 o 
  -1   1   9      814.85      802.97     74.96 o 
   0   1   9     4835.87     4789.77    149.13 o 
   1   1   9     3757.26     4174.98    178.39 o 
   2   1   9      199.98      283.71     75.69 o 
   3   1   9     1420.07     1482.11    295.80 o 
   4   1   9       12.82       47.01     85.51 o 
   5   1   9     1127.77     1167.80    268.63 o 
   6   1   9     1199.38     1319.82    202.52 o 
   7   1   9      126.32      171.72    142.45 o 
 -11   2   9      494.29      453.12    142.38 o 
 -10   2   9      467.30      554.16    169.03 o 
  -9   2   9      690.13      703.27    163.59 o 
  -8   2   9     2177.40     2331.23    121.63 o 
  -7   2   9       40.04       11.67     48.87 o 
  -6   2   9     3611.78     3649.01    142.98 o 
  -5   2   9     1524.69     1343.20     92.97 o 
  -4   2   9      604.20      631.82     69.36 o 
  -3   2   9     1692.89     1792.57    102.01 o 
  -2   2   9       17.20       88.38     46.39 o 
  -1   2   9     4912.98     4961.55    179.55 o 
   0   2   9     2948.27     3154.85    156.01 o 
   1   2   9      886.71      959.72     91.41 o 
   2   2   9     3818.02     3932.68    163.99 o 
   3   2   9      532.96      209.64    101.75 o 
   4   2   9     1627.94     1343.77    185.31 o 
   5   2   9      773.02      848.75    253.54 o 
   6   2   9       75.81      219.13    197.40 o 
 -11   3   9       84.56       26.06     99.18 o 
 -10   3   9      467.79      598.23    162.39 o 
  -9   3   9     1885.05     1776.22    160.12 o 
  -8   3   9      519.98      464.31     99.13 o 
  -7   3   9     3302.96     3360.53    126.70 o 
  -6   3   9     1180.87     1117.47    110.31 o 
  -5   3   9     1624.95     1607.70     98.03 o 
  -4   3   9     3286.22     3241.66    168.52 o 
  -3   3   9        7.23      -23.03     44.42 o 
  -2   3   9     1600.68     1662.11     94.97 o 
  -1   3   9     2673.07     2841.79    171.40 o 
   0   3   9     2507.18     2393.00    150.44 o 
   1   3   9     6340.84     6677.93    353.96 o 
   2   3   9       87.20       69.67     71.14 o 
   3   3   9     3168.52     2547.46    341.07 o 
   4   3   9      637.09      845.13    248.71 o 
 -11   4   9      925.23      896.57    161.60 o 
 -10   4   9      899.38      832.28    134.71 o 
  -9   4   9       40.94       87.81     75.93 o 
  -8   4   9     3351.38     3237.36    252.11 o 
  -7   4   9      380.43      314.06     88.68 o 
  -6   4   9     4106.71     3827.65    157.15 o 
  -5   4   9     4976.21     4940.69    159.64 o 
  -4   4   9      458.18      383.72     64.84 o 
  -3   4   9     4446.82     4625.72    164.12 o 
  -2   4   9      200.92      220.58     66.48 o 
  -1   4   9     3018.62     2913.85    164.06 o 
   0   4   9     3161.13     3162.76    284.63 o 
   1   4   9      476.12      431.52    119.48 o 
   2   4   9     5228.97     5336.81    300.21 o 
   3   4   9      951.67      866.26    235.43 o 
 -11   5   9      304.28      394.24    107.20 o 
 -10   5   9      894.04      878.40    136.43 o 
  -9   5   9     1990.30     1872.48    146.08 o 
  -8   5   9      184.77      195.17     74.54 o 
  -7   5   9     3665.48     3998.45    185.42 o 
  -6   5   9     2275.23     2191.92    108.90 o 
  -5   5   9     3225.39     3141.77    134.39 o 
  -4   5   9     6402.49     6305.69    189.53 o 
  -3   5   9      269.57      296.47     67.75 o 
  -2   5   9     2430.51     2302.40    135.40 o 
  -1   5   9      592.92      532.30     98.61 o 
   0   5   9     1959.60     2119.54    199.52 o 
   1   5   9     3228.78     3029.87    238.67 o 
   2   5   9       47.32       79.34     88.21 o 
   3   5   9     2971.18     2474.36    279.47 o 
 -11   6   9     1677.66     1857.41    162.63 o 
 -10   6   9     1348.95     1535.30    160.06 o 
  -9   6   9      110.97       98.01     72.31 o 
  -8   6   9     2736.82     2578.99    265.31 o 
  -7   6   9       45.65      104.23     69.40 o 
  -6   6   9     2802.03     2690.33    179.05 o 
  -5   6   9     5024.49     5029.87    169.89 o 
  -4   6   9      771.29      902.44     96.97 o 
  -3   6   9     4407.54     4182.20    175.11 o 
  -2   6   9      280.07      245.00     89.75 o 
  -1   6   9     1658.79     1501.70    148.82 o 
   0   6   9     1144.44     1159.26    125.53 o 
   1   6   9      421.17      370.38    107.11 o 
   2   6   9     2038.14     2391.58    268.69 o 
   3   6   9      578.53       88.74    169.03 o 
 -10   7   9      453.13      417.25     92.32 o 
  -9   7   9     1522.57     1611.82    114.74 o 
  -8   7   9       29.72       66.76     64.99 o 
  -7   7   9     1080.35     1007.67    192.83 o 
  -6   7   9     1717.56     1751.69    272.51 o 
  -5   7   9      579.39      648.55     83.10 o 
  -4   7   9     4749.46     5005.63    322.82 o 
  -3   7   9      148.22       46.54     63.04 o 
  -2   7   9     2253.30     1944.52    150.29 o 
  -1   7   9      508.91      515.35     97.48 o 
   0   7   9      235.38      273.42     90.46 o 
   1   7   9     1318.08     1637.33    298.95 o 
 -10   8   9     1572.36     1853.22    118.38 o 
  -9   8   9       25.50       12.01     70.30 o 
  -8   8   9      753.27      712.67    116.38 o 
  -7   8   9      124.50      132.13     76.89 o 
  -6   8   9      172.64       20.63     76.89 o 
  -5   8   9     2738.50     3063.49    154.13 o 
  -4   8   9       61.06       88.33     67.32 o 
  -3   8   9     1894.61     2212.03    156.37 o 
  -2   8   9     1619.21     1468.06    128.28 o 
  -1   8   9      114.71       83.32     82.93 o 
   0   8   9      687.65      441.83    108.93 o 
  -9   9   9     2189.21     1886.24    167.00 o 
  -8   9   9      526.87      552.89    114.94 o 
  -7   9   9      213.45      197.41     95.61 o 
  -6   9   9     1571.07     1521.48    176.52 o 
  -5   9   9        4.21      -62.39     62.39 o 
  -4   9   9     2134.37     2191.83    155.48 o 
  -3   9   9     1202.12      924.43    126.69 o 
  -2   9   9     1215.16     1103.82    121.51 o 
   1 -11  10      910.43     1004.25    436.75 o 
   2 -11  10        9.76       17.13    120.47 o 
   3 -11  10      764.09      619.56    168.32 o 
   4 -11  10       70.29      211.12    132.84 o 
   5 -11  10      404.90      485.67    173.55 o 
  -1 -10  10      700.18      516.61    207.06 o 
   0 -10  10     1340.10     1446.09    178.91 o 
   1 -10  10      340.84      257.66    112.27 o 
   2 -10  10     1335.31     1162.18    238.15 o 
   3 -10  10       36.71      197.34    120.92 o 
   4 -10  10      582.10      459.06    241.47 o 
   5 -10  10      897.49     1017.39    180.43 o 
   6 -10  10       44.14       45.46    108.41 o 
   7 -10  10     2457.34     2043.86    472.97 o 
  -3  -9  10        3.46       33.68    170.23 o 
  -2  -9  10      698.44      812.35    183.76 o 
  -1  -9  10     1980.34     2663.03    622.38 o 
   0  -9  10      681.86      712.14    133.71 o 
   1  -9  10     3902.77     3725.22    265.79 o 
   2  -9  10      274.31      150.01     97.15 o 
   3  -9  10     2597.78     2738.00    469.35 o 
   4  -9  10      576.62      553.80    140.48 o 
   5  -9  10      291.46      464.61    136.16 o 
   6  -9  10     2389.50     2621.17    244.98 o 
   7  -9  10      201.76      111.21    109.16 o 
  -4  -8  10      187.93      101.45    116.32 o 
  -3  -8  10      798.17      468.28    154.05 o 
  -2  -8  10      431.17      587.84    159.70 o 
  -1  -8  10      715.14      700.38    125.61 o 
   0  -8  10     3655.23     4084.12    234.35 o 
   1  -8  10       54.15       35.00     80.15 o 
   2  -8  10     4892.79     5052.79    388.41 o 
   3  -8  10      679.52      823.68    124.58 o 
   4  -8  10     2063.52     1800.53    203.85 o 
   5  -8  10      975.03     1062.36    162.75 o 
   6  -8  10      135.51      141.93    106.92 o 
   7  -8  10     2812.94     2873.94    246.07 o 
   8  -8  10     1078.80     1050.77    173.42 o 
  -5  -7  10      643.61      507.78    159.09 o 
  -4  -7  10     2640.68     2557.36    268.33 o 
  -3  -7  10       76.82       15.04    175.06 o 
  -2  -7  10     1216.62     1127.75    263.50 o 
  -1  -7  10     1737.27     1643.24    159.45 o 
   0  -7  10      744.54      562.91    109.85 o 
   1  -7  10     5742.42     5823.05    250.15 o 
   2  -7  10      637.45      749.62    168.21 o 
   3  -7  10     3110.82     3257.02    195.53 o 
   4  -7  10     1661.02     1926.20    161.73 o 
   5  -7  10      283.17      337.38    117.00 o 
   6  -7  10     1735.96     1383.91    181.94 o 
   7  -7  10       27.40       88.15    101.14 o 
   8  -7  10     1209.07     1135.20    436.15 o 
  -6  -6  10      770.38      845.94    138.99 o 
  -5  -6  10     2024.96     1787.90    185.86 o 
  -4  -6  10       72.48       75.61     77.15 o 
  -3  -6  10     1517.83     1464.30    153.04 o 
  -2  -6  10      200.39       97.59     72.34 o 
  -1  -6  10      317.61      172.71     87.09 o 
   0  -6  10     1547.23     1664.92    150.15 o 
   1  -6  10       98.88      158.97     74.19 o 
   2  -6  10     4983.19     4844.28    351.27 o 
   3  -6  10     1833.18     2046.09    160.12 o 
   4  -6  10     1460.35     1512.73    148.53 o 
   5  -6  10     1043.55      917.90    149.81 o 
   6  -6  10       19.87       33.81     85.57 o 
   7  -6  10     1093.61     1093.32    214.00 o 
   8  -6  10      539.89      596.52    159.07 o 
  -7  -5  10      456.74      500.74    150.32 o 
  -6  -5  10     2104.96     2040.49    323.53 o 
  -5  -5  10      341.93      293.04     93.75 o 
  -4  -5  10     4614.70     4227.86    217.72 o 
  -3  -5  10       25.31      -60.17     60.17 o 
  -2  -5  10     1493.91     1424.58    223.12 o 
  -1  -5  10     1475.11     1696.91    122.12 o 
   0  -5  10      391.39      359.03     72.93 o 
   1  -5  10     4007.87     4401.14    237.37 o 
   2  -5  10     1059.20     1236.30    127.61 o 
   3  -5  10     1894.78     2123.50    263.18 o 
   4  -5  10     2907.84     2809.30    301.61 o 
   5  -5  10        0.30      -22.61     66.56 o 
   6  -5  10     1509.01     1394.43    244.18 o 
   7  -5  10       40.93      156.85    109.87 o 
   8  -5  10      642.39      581.79    141.08 o 
  -8  -4  10      458.05      491.76    149.48 o 
  -7  -4  10      870.25      750.64    152.90 o 
  -6  -4  10      248.84      114.63     81.90 o 
  -5  -4  10     3860.82     4135.38    208.10 o 
  -4  -4  10      528.27      598.98     99.71 o 
  -3  -4  10     3826.60     3690.09    356.68 o 
  -2  -4  10     1973.34     1977.61    133.40 o 
  -1  -4  10      207.92      263.26     67.25 o 
   0  -4  10     2336.20     2332.27    130.69 o 
   1  -4  10      453.04      474.47     74.98 o 
   2  -4  10     4631.50     4539.68    362.37 o 
   3  -4  10     6590.09     6266.01    326.40 o 
   4  -4  10      344.85      443.80     92.69 o 
   5  -4  10     5572.74     5475.08    335.33 o 
   6  -4  10      748.17      532.40    127.46 o 
   7  -4  10     1375.38     1287.77    182.55 o 
   8  -4  10     1131.80     1094.80    175.41 o 
  -9  -3  10     1272.02     1411.07    200.24 o 
  -8  -3  10      402.91      477.70    135.50 o 
  -7  -3  10      132.94       96.26    113.49 o 
  -6  -3  10     2790.66     2628.47    170.05 o 
  -5  -3  10      146.15      169.82     71.77 o 
  -4  -3  10     5663.24     5512.08    214.88 o 
  -3  -3  10     3682.91     3698.77    183.56 o 
  -2  -3  10     1092.34     1225.46     82.76 o 
  -1  -3  10     6772.09     6753.09    227.73 o 
   0  -3  10      656.09      635.04     79.10 o 
   1  -3  10     3828.37     3456.51    167.69 o 
   2  -3  10     5761.39     6175.90    271.00 o 
   3  -3  10     1716.60     1781.48    175.89 o 
   4  -3  10     6373.12     6523.52    298.89 o 
   5  -3  10     1103.65     1210.74    166.53 o 
   6  -3  10     3693.34     3661.12    460.90 o 
   7  -3  10      943.75     1262.86    260.18 o 
   8  -3  10      634.00      400.83    196.19 o 
  -9  -2  10      134.49      116.14    179.29 o 
  -8  -2  10     1017.92     1007.89    158.17 o 
  -7  -2  10     1611.93     1713.02    347.11 o 
  -6  -2  10        2.48       80.80     65.24 o 
  -5  -2  10     6418.91     6422.03    293.76 o 
  -4  -2  10     1331.26     1351.23    123.24 o 
  -3  -2  10     4885.86     5200.37    153.78 o 
  -2  -2  10     5816.93     5752.48    150.54 o 
  -1  -2  10      297.12      166.29     79.90 o 
   0  -2  10     5425.55     5540.10    198.28 o 
   1  -2  10       65.75       16.30     53.45 o 
   2  -2  10     4153.90     4264.35    185.26 o 
   3  -2  10     5513.05     5792.61    482.93 o 
   4  -2  10      228.46      229.74     99.66 o 
   5  -2  10     6139.33     5744.85    856.30 o 
   6  -2  10     2162.74     1821.05    205.47 o 
   7  -2  10     1765.22     1560.47    282.51 o 
   8  -2  10     1141.18     1360.05    286.74 o 
 -10  -1  10      130.34      235.34    101.48 o 
  -9  -1  10     2704.77     2732.09    282.21 o 
  -8  -1  10     1651.91     1587.22    238.45 o 
  -7  -1  10      833.28      819.53    133.73 o 
  -6  -1  10     2907.27     2862.85    384.52 o 
  -5  -1  10      163.55      120.04     63.91 o 
  -4  -1  10     5898.19     5936.70    166.40 o 
  -3  -1  10     7664.22     7657.06    220.30 o 
  -2  -1  10     1276.17     1456.70    235.13 o 
  -1  -1  10    13725.68    13792.31    341.01 o 
   0  -1  10     1366.49     1423.05     99.85 o 
   1  -1  10     3600.29     3857.74    132.82 o 
   2  -1  10     4868.75     4914.61    201.59 o 
   3  -1  10     1470.66     1448.26    168.07 o 
   4  -1  10     5063.76     4956.60    281.91 o 
   5  -1  10     1419.66     1413.94    189.63 o 
   6  -1  10     2703.68     2386.36    239.68 o 
   7  -1  10     2173.10     2435.78    360.99 o 
 -10   0  10     2102.24     2133.19    226.91 o 
  -9   0  10      662.29      748.98    167.21 o 
  -8   0  10     1315.04     1519.87    222.75 o 
  -7   0  10     2099.64     2230.89    177.78 o 
  -6   0  10      346.78      377.50     94.57 o 
  -5   0  10     3310.61     3326.33    132.31 o 
  -4   0  10     1854.67     1773.08    119.06 o 
  -3   0  10     1107.59     1165.49     88.13 o 
  -2   0  10     6188.54     6250.03    248.21 o 
  -1   0  10      479.46      431.31     63.85 o 
   0   0  10     3366.42     3899.90    176.18 o 
   1   0  10     2111.77     2237.85    140.19 o 
   2   0  10      834.64      848.97    106.91 o 
   3   0  10     2371.24     2126.06    199.27 o 
   4   0  10      114.38      113.82     98.00 o 
   5   0  10     1417.23     1559.34    398.12 o 
   6   0  10     3506.61     3419.80    724.70 o 
   7   0  10      218.39      180.43    131.69 o 
 -10   1  10      646.82      697.99     98.97 o 
  -9   1  10     1486.88     1502.89    145.19 o 
  -8   1  10     2379.45     2244.79    169.66 o 
  -7   1  10      105.52      100.13     62.88 o 
  -6   1  10     2182.23     2315.15    199.89 o 
  -5   1  10      193.66      185.52     63.84 o 
  -4   1  10     1171.10     1230.79     91.35 o 
  -3   1  10     2929.61     3140.63    131.91 o 
  -2   1  10       22.94      -21.49     40.87 o 
  -1   1  10     6213.08     6437.21    310.10 o 
   0   1  10     2504.96     2727.51    146.81 o 
   1   1  10      349.89      366.75     66.38 o 
   2   1  10     1960.46     1685.54    188.69 o 
   3   1  10       11.16      -53.12     75.80 o 
   4   1  10     1038.06     1195.05    181.95 o 
   5   1  10     1106.94     1319.30    416.23 o 
   6   1  10      228.28      320.55    213.09 o 
 -10   2  10     1178.94     1290.03    220.34 o 
  -9   2  10     1971.95     2174.40    258.37 o 
  -8   2  10      850.01      872.91    194.22 o 
  -7   2  10     3704.69     3910.27    171.25 o 
  -6   2  10      375.84      394.69     83.30 o 
  -5   2  10     1225.46     1277.19    120.54 o 
  -4   2  10     1795.87     1705.30    106.47 o 
  -3   2  10      198.84      217.76     56.91 o 
  -2   2  10     4687.89     4684.94    163.31 o 
  -1   2  10     1714.31     1758.18    156.59 o 
   0   2  10     2948.47     2894.13    159.04 o 
   1   2  10     6972.43     7051.23    304.96 o 
   2   2  10      227.21      102.65     89.15 o 
   3   2  10     2674.32     3085.93    371.86 o 
   4   2  10      380.65      501.04    210.68 o 
   5   2  10      870.36      730.43    251.12 o 
 -11   3  10      684.32      743.11    190.76 o 
 -10   3  10     1539.36     1719.84    240.86 o 
  -9   3  10      583.14      656.96    127.20 o 
  -8   3  10     4352.22     4704.47    236.27 o 
  -7   3  10      775.35      875.93     85.53 o 
  -6   3  10     6115.74     6155.05    258.34 o 
  -5   3  10     2677.46     2739.58    129.59 o 
  -4   3  10      418.77      450.28     69.33 o 
  -3   3  10     5584.72     5441.12    176.86 o 
  -2   3  10      242.41      263.38     67.75 o 
  -1   3  10     4468.31     4258.39    172.21 o 
   0   3  10     6813.30     6458.43    232.98 o 
   1   3  10      292.37      221.53     81.18 o 
   2   3  10     5108.43     5556.59    242.60 o 
   3   3  10      180.58       35.62    143.07 o 
   4   3  10     1364.05      819.17    243.88 o 
   5   3  10      914.91      382.72    233.01 o 
 -11   4  10      518.39      432.83    158.76 o 
 -10   4  10      674.67      889.29    145.01 o 
  -9   4  10     3202.27     3556.14    220.75 o 
  -8   4  10       30.49       35.08     70.13 o 
  -7   4  10     6356.11     6485.92    177.97 o 
  -6   4  10     1697.78     1647.73    107.57 o 
  -5   4  10     2081.18     2040.89    118.55 o 
  -4   4  10     2958.77     3292.87    130.20 o 
  -3   4  10       28.37        0.17     46.65 o 
  -2   4  10     3719.52     3797.59    147.53 o 
  -1   4  10     1302.57     1373.42    108.67 o 
   0   4  10     2238.43     2431.66    169.83 o 
   1   4  10     6364.88     6198.52    368.92 o 
   2   4  10       34.19       65.80    147.29 o 
   3   4  10     2667.23     2065.13    336.84 o 
   4   4  10      339.36      462.41    217.32 o 
 -10   5  10     1305.93     1239.82    212.49 o 
  -9   5  10      240.75      182.21     81.11 o 
  -8   5  10     3422.44     3419.79    190.25 o 
  -7   5  10      700.54      644.86    117.56 o 
  -6   5  10     4967.35     4945.85    146.48 o 
  -5   5  10     3238.35     3120.74    128.75 o 
  -4   5  10      237.52      154.76     91.14 o 
  -3   5  10     4210.68     4112.12    225.84 o 
  -2   5  10       23.25       44.69     59.84 o 
  -1   5  10     1356.10     1246.25    121.59 o 
   0   5  10     3465.34     3693.05    262.04 o 
   1   5  10      122.82       -1.99     99.96 o 
   2   5  10     3396.47     3087.74    393.59 o 
   3   5  10      477.33      559.60    217.92 o 
 -10   6  10      330.28      381.89    170.23 o 
  -9   6  10     1335.65     1298.78    138.06 o 
  -8   6  10       91.74       33.77     71.45 o 
  -7   6  10     3236.19     3376.87    159.66 o 
  -6   6  10     2329.39     2260.82    121.13 o 
  -5   6  10     1265.28     1225.36    106.59 o 
  -4   6  10     3073.86     3122.36    158.59 o 
  -3   6  10      101.30      120.59     68.48 o 
  -2   6  10     1714.71     1723.01    138.31 o 
  -1   6  10      358.87      281.31    109.99 o 
   0   6  10      236.71      220.86    100.97 o 
   1   6  10     2365.27     2693.29    260.17 o 
   2   6  10      139.36     -142.46    142.46 o 
 -10   7  10     1150.99     1288.25    202.05 o 
  -9   7  10       12.07       50.32     76.76 o 
  -8   7  10      969.20      900.57    116.49 o 
  -7   7  10      822.50      724.40    114.11 o 
  -6   7  10      549.02      494.23    105.55 o 
  -5   7  10     3210.17     3605.24    230.64 o 
  -4   7  10      161.80      170.08     70.58 o 
  -3   7  10     1752.69     1439.96    157.45 o 
  -2   7  10      605.81      657.70    105.83 o 
  -1   7  10      122.13      -63.62     78.97 o 
   0   7  10     1611.42     1572.31    180.50 o 
  -9   8  10      605.34      448.18     95.15 o 
  -8   8  10      361.60      462.67    104.87 o 
  -7   8  10      412.96      253.44    148.71 o 
  -6   8  10     1919.15     1934.17    179.51 o 
  -5   8  10        3.14       77.24     67.49 o 
  -4   8  10     2530.00     2465.85    159.43 o 
  -3   8  10     1537.34     1460.75    143.38 o 
  -2   8  10      601.31      370.11     98.07 o 
  -1   8  10      683.76      544.99    207.34 o 
  -7   9  10      657.03      744.06    129.65 o 
  -6   9  10       81.79       38.46     89.85 o 
  -5   9  10     2327.79     2422.71    154.10 o 
  -4   9  10      232.43      276.72     88.33 o 
   0 -10  11      730.85      860.93    196.65 o 
   1 -10  11     1696.34     1715.09    191.04 o 
   2 -10  11        5.25      -79.13    131.30 o 
   3 -10  11     1037.43     1332.88    207.13 o 
   4 -10  11      779.59      647.89    205.25 o 
   5 -10  11      395.77       85.19    117.81 o 
  -2  -9  11      544.42      416.78    158.45 o 
  -1  -9  11     1714.21     1686.55    239.04 o 
   0  -9  11     3040.09     3107.84    300.73 o 
   1  -9  11       73.55        4.98     86.10 o 
   2  -9  11     2856.14     2998.46    224.15 o 
   3  -9  11      145.49      105.06    110.42 o 
   4  -9  11      562.11      593.97    151.35 o 
   5  -9  11     2380.92     2281.75    242.66 o 
   6  -9  11        4.60      194.87    115.84 o 
  -4  -8  11     1097.69     1436.06    223.80 o 
  -3  -8  11      149.80      244.60    153.33 o 
  -2  -8  11     1350.39     1195.42    205.85 o 
  -1  -8  11     1830.44     2122.23    322.36 o 
   0  -8  11      375.11      320.40    108.71 o 
   1  -8  11     4286.56     4088.44    260.91 o 
   2  -8  11       45.32       66.07    108.06 o 
   3  -8  11     1527.75     1503.58    164.43 o 
   4  -8  11      554.83      590.89    145.15 o 
   5  -8  11      285.09      277.63    117.10 o 
   6  -8  11     2956.86     3137.90    265.77 o 
   7  -8  11      199.15       75.08    118.53 o 
  -5  -7  11      818.92      891.36    181.41 o 
  -4  -7  11       20.15      118.42    114.44 o 
  -3  -7  11      994.45      939.46    177.15 o 
  -2  -7  11      759.76      513.76    147.63 o 
  -1  -7  11     1121.38     1503.83    206.94 o 
   0  -7  11     3367.33     3313.69    239.00 o 
   1  -7  11      107.26       65.37     81.85 o 
   2  -7  11     4334.97     4275.89    231.61 o 
   3  -7  11      492.83      325.01     98.57 o 
   4  -7  11      349.61       73.36     83.52 o 
   5  -7  11     1159.42     1092.92    175.12 o 
   6  -7  11       13.63      -52.55     98.02 o 
   7  -7  11     1361.46     1226.63    190.90 o 
  -6  -6  11     1308.97     1478.95    175.38 o 
  -5  -6  11       55.54      109.42    100.92 o 
  -4  -6  11     1865.59     1870.33    176.58 o 
  -3  -6  11      324.19      160.91    114.64 o 
  -2  -6  11      807.29      589.03    145.06 o 
  -1  -6  11     1237.62     1034.44    135.24 o 
   0  -6  11       11.17       32.39     75.16 o 
   1  -6  11     3576.96     3670.14    210.66 o 
   2  -6  11      927.21      888.76    124.86 o 
   3  -6  11      888.50      882.95    124.39 o 
   4  -6  11     1214.82     1072.64    136.31 o 
   5  -6  11        3.50      -27.60     90.55 o 
   6  -6  11     1687.73     1570.62    199.95 o 
   7  -6  11      271.44      175.04    121.36 o 
  -7  -5  11      688.85      628.34    163.70 o 
  -6  -5  11      371.21      432.70    239.64 o 
  -5  -5  11     1351.16     1406.17    156.71 o 
  -4  -5  11       50.21       55.76     75.26 o 
  -3  -5  11      997.30     1308.82    152.69 o 
  -2  -5  11      855.89      802.28    178.00 o 
  -1  -5  11      280.24      100.97     62.63 o 
   0  -5  11     2440.18     2395.70    173.11 o 
   1  -5  11     1510.32     1539.87    147.43 o 
   2  -5  11     3862.40     4159.13    215.67 o 
   3  -5  11     2688.22     3087.51    194.02 o 
   4  -5  11       11.76      -68.19     68.19 o 
   5  -5  11     1774.05     1844.03    168.56 o 
   6  -5  11       48.89       19.12     99.66 o 
   7  -5  11      867.64      764.82    158.28 o 
  -7  -4  11      345.69      406.91    177.48 o 
  -6  -4  11     2968.91     3053.65    196.32 o 
  -5  -4  11      152.78      307.32     90.44 o 
  -4  -4  11     3471.00     3417.24    274.44 o 
  -3  -4  11     2601.76     2373.30    190.30 o 
  -2  -4  11      745.21      925.53    117.09 o 
  -1  -4  11     2640.59     2602.39    145.83 o 
   0  -4  11       46.93       15.15     56.43 o 
   1  -4  11     4209.03     4218.98    264.79 o 
   2  -4  11     4311.19     4045.82    208.11 o 
   3  -4  11     1406.71     1343.11    141.53 o 
   4  -4  11     5786.67     5716.72    269.78 o 
   5  -4  11      249.00      179.10     88.95 o 
   6  -4  11     2815.17     2489.63    281.31 o 
   7  -4  11      676.83      958.90    172.65 o 
  -8  -3  11      270.58      188.63    247.80 o 
  -7  -3  11     1495.31     1215.89    175.90 o 
  -6  -3  11       26.73       14.62     68.49 o 
  -5  -3  11     3053.81     2927.09    237.88 o 
  -4  -3  11     1601.55     1818.10    167.15 o 
  -3  -3  11     3132.49     2947.57    177.61 o 
  -2  -3  11     3288.38     3715.60    245.86 o 
  -1  -3  11       29.36       18.52     51.28 o 
   0  -3  11     4139.60     4634.61    244.05 o 
   1  -3  11     1366.62     1523.26    132.22 o 
   2  -3  11     2205.55     3040.26    220.53 o 
   3  -3  11     5808.31     5685.84    460.90 o 
   4  -3  11      103.42       97.50     94.74 o 
   5  -3  11     3851.27     4300.50    281.16 o 
   6  -3  11      344.32      300.84    127.83 o 
   7  -3  11     1069.71      779.33    236.03 o 
  -9  -2  11     1043.45     1452.37    392.08 o 
  -8  -2  11      635.80      477.66    133.12 o 
  -7  -2  11      597.72      495.32    129.72 o 
  -6  -2  11     1969.21     1922.96    150.64 o 
  -5  -2  11      306.41      370.49     87.52 o 
  -4  -2  11     2966.86     2883.59    274.78 o 
  -3  -2  11     4146.63     4018.36    196.23 o 
  -2  -2  11     1010.59      781.50     84.18 o 
  -1  -2  11     1959.20     2204.48    183.93 o 
   0  -2  11       12.29       24.70     59.18 o 
   1  -2  11     2517.67     2534.87    158.74 o 
   2  -2  11     2453.46     2423.36    246.60 o 
   3  -2  11      954.84      841.06    231.20 o 
   4  -2  11     5296.53     6173.60    315.96 o 
   5  -2  11      785.36      648.61    144.28 o 
   6  -2  11     1632.28     1844.04    220.07 o 
   7  -2  11      972.05     1407.14    290.36 o 
  -9  -1  11      210.62      264.96    117.72 o 
  -8  -1  11      419.50      306.84    113.06 o 
  -7  -1  11     1554.34     1900.48    186.59 o 
  -6  -1  11      136.09      170.32     99.44 o 
  -5  -1  11     3349.56     3615.02    197.28 o 
  -4  -1  11     1909.12     1901.76    160.16 o 
  -3  -1  11     4640.14     4244.10    177.12 o 
  -2  -1  11     5543.62     5654.00    203.50 o 
  -1  -1  11        3.33      -11.47     63.89 o 
   0  -1  11     4190.75     3892.27    184.86 o 
   1  -1  11      276.33      504.18     91.31 o 
   2  -1  11      705.70      837.60    140.01 o 
   3  -1  11     3304.66     3272.09    241.26 o 
   4  -1  11      187.04       51.41    119.83 o 
   5  -1  11     2235.80     2642.97    249.71 o 
   6  -1  11     1292.86     1777.80    228.41 o 
  -9   0  11     1187.46     1178.95    151.95 o 
  -8   0  11     1690.36     1818.18    178.61 o 
  -7   0  11      260.97      141.69     90.68 o 
  -6   0  11      848.35      951.46    109.18 o 
  -5   0  11     1069.43     1239.54     97.44 o 
  -4   0  11      535.98      686.23     92.24 o 
  -3   0  11     5596.99     5961.48    177.06 o 
  -2   0  11        3.02      -16.88     44.92 o 
  -1   0  11     2442.45     2622.74    144.32 o 
   0   0  11      693.31      910.88     97.27 o 
   1   0  11      619.23      782.16    131.37 o 
   2   0  11      991.01     1042.07    158.82 o 
   3   0  11       15.38       19.69     90.85 o 
   4   0  11     2392.57     2303.89    232.09 o 
   5   0  11     1535.80     1549.78    209.50 o 
   6   0  11      149.50      122.54    184.72 o 
 -10   1  11     1133.47     1376.85    134.28 o 
  -9   1  11      497.02      547.70    114.05 o 
  -8   1  11      157.50      129.22    136.13 o 
  -7   1  11     1181.52     1177.35    143.78 o 
  -6   1  11       75.86       62.98     62.51 o 
  -5   1  11      613.49      653.14    108.71 o 
  -4   1  11     1691.20     1552.68    106.31 o 
  -3   1  11      974.84      976.93     91.33 o 
  -2   1  11     4852.21     4939.71    168.38 o 
  -1   1  11      847.70      778.63     97.61 o 
   0   1  11     1577.93     1875.30    135.82 o 
   1   1  11     1198.93     1286.89    123.64 o 
   2   1  11      114.64      109.87    120.73 o 
   3   1  11     1767.94     2350.06    335.03 o 
   4   1  11      324.03      195.59    167.82 o 
   5   1  11     1114.08     1271.32    302.44 o 
 -10   2  11      811.09      785.37    208.26 o 
  -9   2  11     1252.08     1418.88    123.32 o 
  -8   2  11     3478.73     3473.66    352.24 o 
  -7   2  11       11.06       67.67     64.30 o 
  -6   2  11     2816.68     3171.25    160.87 o 
  -5   2  11     1228.42     1140.69     99.82 o 
  -4   2  11      735.21      738.77     85.68 o 
  -3   2  11     6061.14     6143.56    191.85 o 
  -2   2  11      122.38       -0.03     50.45 o 
  -1   2  11     6888.06     6586.18    229.57 o 
   0   2  11     3192.09     3132.01    176.20 o 
   1   2  11     1515.54     1644.51    181.81 o 
   2   2  11     2391.67     2164.13    318.73 o 
   3   2  11       15.46      251.12    182.91 o 
   4   2  11     2382.04     1786.84    341.07 o 
   5   2  11     1307.00     1492.86    335.64 o 
 -10   3  11     1006.07     1098.67    202.83 o 
  -9   3  11     3165.04     4091.63    338.05 o 
  -8   3  11      147.89      102.12     64.94 o 
  -7   3  11     5156.30     4936.17    172.58 o 
  -6   3  11      327.97      191.51     63.02 o 
  -5   3  11     1264.49     1278.98    106.65 o 
  -4   3  11     3804.17     3827.48    162.54 o 
  -3   3  11      128.85       62.21     57.58 o 
  -2   3  11     7679.55     7674.94    225.16 o 
  -1   3  11     2389.42     2210.72    235.51 o 
   0   3  11     2305.30     2455.70    178.57 o 
   1   3  11     4446.41     4590.78    282.44 o 
   2   3  11       48.19      217.92    161.78 o 
   3   3  11     2388.70     2272.79    368.23 o 
   4   3  11      227.19      207.66    204.04 o 
 -10   4  11     1288.91     1287.01    228.18 o 
  -9   4  11      427.77      492.60    117.73 o 
  -8   4  11     3432.51     3857.37    204.27 o 
  -7   4  11      792.21      713.86     93.14 o 
  -6   4  11     3437.90     3641.98    155.24 o 
  -5   4  11     1431.58     1515.37    114.72 o 
  -4   4  11      323.04      495.69     79.98 o 
  -3   4  11     2886.76     2627.43    144.73 o 
  -2   4  11       51.50       69.38     67.31 o 
  -1   4  11     2803.90     2927.07    257.63 o 
   0   4  11     3626.74     3911.82    184.10 o 
   1   4  11      451.42      460.24    109.76 o 
   2   4  11     2596.18     1727.08    322.96 o 
   3   4  11       29.42      193.17    194.98 o 
 -10   5  11      473.35      585.38    200.72 o 
  -9   5  11     1786.55     1755.41    160.95 o 
  -8   5  11       18.12      -54.22     67.32 o 
  -7   5  11     4001.97     4103.43    177.92 o 
  -6   5  11     1003.02     1027.15    136.97 o 
  -5   5  11     1262.56     1399.17    101.82 o 
  -4   5  11     1679.33     1695.59    112.72 o 
  -3   5  11        2.22        9.82     53.29 o 
  -2   5  11     2945.87     2784.92    154.26 o 
  -1   5  11     1279.05     1332.68    115.38 o 
   0   5  11      808.49     1033.94    125.87 o 
   1   5  11     2956.41     2665.83    210.17 o 
   2   5  11      176.75       22.94    155.14 o 
  -9   6  11        9.56       16.22     80.29 o 
  -8   6  11     2017.44     1964.16    166.68 o 
  -7   6  11     1069.05     1004.26    133.40 o 
  -6   6  11     1325.74     1285.66     96.87 o 
  -5   6  11     2292.50     2346.76    199.06 o 
  -4   6  11       11.24       26.39     57.57 o 
  -3   6  11     1091.05     1060.44    114.45 o 
  -2   6  11      195.84      123.19     74.09 o 
  -1   6  11      133.75       64.80     73.63 o 
   0   6  11     2178.53     1824.79    188.74 o 
   1   6  11      144.09       44.43    139.75 o 
  -9   7  11      577.85      562.01    160.57 o 
  -8   7  11      472.92      450.91    108.72 o 
  -7   7  11     1006.52      836.06    105.04 o 
  -6   7  11     2716.19     3075.82    187.86 o 
  -5   7  11       45.93       42.85     65.94 o 
  -4   7  11     2027.19     1671.26    140.18 o 
  -3   7  11      414.68      423.93     92.91 o 
  -2   7  11      696.47      632.64    108.55 o 
  -1   7  11     1146.32     1401.86    146.89 o 
  -7   8  11     1177.73     1293.01    155.18 o 
  -6   8  11      287.46      294.64     77.05 o 
  -5   8  11     3372.28     3584.99    204.15 o 
  -4   8  11      270.63      248.71     88.04 o 
  -3   8  11     1096.35     1121.54    133.35 o 
   2 -10  12     1545.25     1690.93    239.18 o 
   3 -10  12      105.27      217.75    168.42 o 
  -1  -9  12     1209.01     1620.26    248.48 o 
   0  -9  12      695.53      562.11    287.04 o 
   1  -9  12     2117.86     2256.20    212.98 o 
   2  -9  12        2.77      -17.19     92.02 o 
   3  -9  12     1714.33     1638.58    442.49 o 
   4  -9  12      915.01     1018.65    189.43 o 
   5  -9  12      671.72      517.74    213.40 o 
  -3  -8  12     1319.19     1343.28    226.84 o 
  -2  -8  12      644.64      335.20    146.71 o 
  -1  -8  12     1149.64     1378.73    273.76 o 
   0  -8  12     2156.42     2402.11    269.76 o 
   1  -8  12        8.35      105.56     95.82 o 
   2  -8  12     1684.74     1500.15    172.43 o 
   3  -8  12      219.39      130.28     96.03 o 
   4  -8  12     1215.17     1264.34    359.18 o 
   5  -8  12     1275.01     1261.36    202.47 o 
   6  -8  12       17.51      -88.03    140.65 o 
  -4  -7  12     1156.28     1407.60    217.60 o 
  -3  -7  12       37.46       27.67    114.87 o 
  -2  -7  12     1254.84     1251.63    205.53 o 
  -1  -7  12     1813.82     1939.56    234.98 o 
   0  -7  12      189.32      124.89    121.15 o 
   1  -7  12     3226.51     3073.40    237.15 o 
   2  -7  12      390.15      360.36    106.67 o 
   3  -7  12     1481.95     1440.04    199.70 o 
   4  -7  12      698.93      494.55    118.11 o 
   5  -7  12      137.95       88.87    113.43 o 
   6  -7  12     1695.56     1430.17    201.74 o 
  -5  -6  12     1120.49      966.95    308.77 o 
  -4  -6  12        1.85      -88.74     96.67 o 
  -3  -6  12      494.31      740.23    165.70 o 
  -2  -6  12     1393.21     1508.77    208.20 o 
  -1  -6  12      277.80      413.11    134.37 o 
   0  -6  12     3176.82     3323.06    214.71 o 
   1  -6  12      621.19      729.03    127.03 o 
   2  -6  12     1649.32     1542.36    162.50 o 
   3  -6  12     1812.33     1659.63    168.08 o 
   4  -6  12      495.29      496.96    112.99 o 
   5  -6  12     1338.94     1158.39    186.42 o 
   6  -6  12      132.91      239.05    126.75 o 
  -6  -5  12     1200.39     1593.74    171.96 o 
  -5  -5  12       26.07       73.90    132.12 o 
  -4  -5  12     2293.17     2401.79    190.80 o 
  -3  -5  12      356.70      346.53     98.19 o 
  -2  -5  12      628.04      543.36    143.09 o 
  -1  -5  12     3233.57     3532.15    275.35 o 
   0  -5  12       39.27       27.08     75.99 o 
   1  -5  12     3997.31     3987.59    221.88 o 
   2  -5  12     4450.38     4478.34    255.63 o 
   3  -5  12     1029.08      916.97    131.67 o 
   4  -5  12     2843.13     2915.40    207.38 o 
   5  -5  12        2.07      -12.19     79.15 o 
   6  -5  12     1774.91     1881.27    226.65 o 
  -7  -4  12     1715.37     1738.39    225.43 o 
  -6  -4  12      293.82      425.26    111.57 o 
  -5  -4  12     3703.85     3838.62    236.89 o 
  -4  -4  12      435.02      323.13     96.31 o 
  -3  -4  12     1485.12     1348.87    165.12 o 
  -2  -4  12     2089.27     2125.82    171.16 o 
  -1  -4  12      132.04      148.78     80.75 o 
   0  -4  12     4677.40     4517.60    227.10 o 
   1  -4  12     1210.55     1196.99    217.68 o 
   2  -4  12     2846.79     2664.78    187.60 o 
   3  -4  12     4742.93     4579.46    236.94 o 
   4  -4  12      175.66      140.40     83.17 o 
   5  -4  12     2272.88     2265.82    191.52 o 
   6  -4  12      168.35      320.06    130.12 o 
  -8  -3  12     1196.16     1523.38    398.42 o 
  -7  -3  12      303.36      266.53    198.30 o 
  -6  -3  12     3144.24     3426.81    321.38 o 
  -5  -3  12      157.66        1.03     72.34 o 
  -4  -3  12     3665.51     3783.83    208.54 o 
  -3  -3  12     1604.03     1620.92    150.67 o 
  -2  -3  12      643.38      571.99    122.44 o 
  -1  -3  12     3726.99     3512.54    397.93 o 
   0  -3  12      121.87       82.80     98.20 o 
   1  -3  12     2891.34     2825.59    222.17 o 
   2  -3  12     6398.35     6637.67    315.75 o 
   3  -3  12      414.95      309.46    116.22 o 
   4  -3  12     4235.04     4223.85    461.20 o 
   5  -3  12       68.25      104.30    116.31 o 
   6  -3  12     1502.94     1489.24    287.95 o 
  -8  -2  12      592.14      548.03    224.26 o 
  -7  -2  12     1795.91     1597.19    361.59 o 
  -6  -2  12       27.68      -63.15     67.98 o 
  -5  -2  12     3529.78     3834.09    215.04 o 
  -4  -2  12     1680.88     1528.91    145.50 o 
  -3  -2  12     1524.59     1675.45    148.66 o 
  -2  -2  12     1662.66     1432.47    115.36 o 
  -1  -2  12       67.70       49.24     83.12 o 
   0  -2  12     2443.58     2597.04    214.60 o 
   1  -2  12      339.55      146.09    131.60 o 
   2  -2  12     1051.46      982.30    159.26 o 
   3  -2  12     4657.54     4351.73    347.41 o 
   4  -2  12       76.02      131.26    106.14 o 
   5  -2  12     1574.96     1848.52    227.74 o 
   6  -2  12      398.44      799.91    208.87 o 
  -9  -1  12      632.60      440.74    134.92 o 
  -8  -1  12      895.98      935.29    158.78 o 
  -7  -1  12      120.43       71.59     96.91 o 
  -6  -1  12     2339.42     2249.92    161.95 o 
  -5  -1  12      277.65      169.37    101.67 o 
  -4  -1  12     2987.08     3052.14    209.31 o 
  -3  -1  12     3325.00     3725.34    179.91 o 
  -2  -1  12      258.66      325.15     82.33 o 
  -1  -1  12     2470.13     2308.27    290.66 o 
   0  -1  12      231.45       81.57     90.50 o 
   1  -1  12      795.17      680.33    206.45 o 
   2  -1  12     2630.29     2196.73    316.92 o 
   3  -1  12       29.88      -82.10    127.37 o 
   4  -1  12     2237.72     1957.31    226.16 o 
   5  -1  12      968.75      906.74    178.91 o 
  -9   0  12      602.68      726.25    141.72 o 
  -8   0  12       75.56       74.01    122.24 o 
  -7   0  12     2146.26     2440.60    204.31 o 
  -6   0  12      324.78      348.93     84.92 o 
  -5   0  12     1601.40     1417.81    167.97 o 
  -4   0  12     3701.44     3698.63    183.40 o 
  -3   0  12       57.52      119.31     68.47 o 
  -2   0  12     3569.30     3896.47    177.43 o 
  -1   0  12      445.15      497.51     96.21 o 
   0   0  12     1217.91     1409.27    259.27 o 
   1   0  12      791.09      437.08    162.08 o 
   2   0  12       85.63       16.30    124.35 o 
   3   0  12     3858.37     3206.66    386.34 o 
   4   0  12      734.90      450.94    215.51 o 
   5   0  12      997.68      714.74    250.52 o 
  -9   1  12      287.72      248.65    104.73 o 
  -8   1  12      860.44      813.78    133.87 o 
  -7   1  12       13.29      -51.27     78.95 o 
  -6   1  12      795.76      691.59    207.96 o 
  -5   1  12      965.54     1273.13    123.87 o 
  -4   1  12     1039.57     1115.43    103.20 o 
  -3   1  12     5348.89     5307.88    182.35 o 
  -2   1  12      417.53      336.93     71.10 o 
  -1   1  12     4481.85     4637.43    198.95 o 
   0   1  12     1151.88     1291.44    124.08 o 
   1   1  12      713.10      582.84    147.29 o 
   2   1  12     1807.54     2017.44    325.37 o 
   3   1  12       60.15       98.40    155.75 o 
   4   1  12     2396.61     2991.15    411.70 o 
  -9   2  12     2002.99     2413.25    343.18 o 
  -8   2  12      277.95      173.58     92.51 o 
  -7   2  12     3740.05     3339.96    210.74 o 
  -6   2  12      250.65      179.16     77.82 o 
  -5   2  12     1842.39     1866.36    125.11 o 
  -4   2  12     3609.48     3575.95    161.36 o 
  -3   2  12      126.62      162.08     89.66 o 
  -2   2  12     6764.79     6804.25    213.75 o 
  -1   2  12     1336.80     1481.08    137.02 o 
   0   2  12     2409.80     2434.01    196.08 o 
   1   2  12     2158.05     2024.48    163.60 o 
   2   2  12      188.39      190.76    176.87 o 
   3   2  12     3000.84     3151.13    412.30 o 
   4   2  12      565.00      956.81    287.34 o 
  -9   3  12      301.19      648.94    191.36 o 
  -8   3  12     2683.56     3165.15    177.18 o 
  -7   3  12      281.20      316.61     86.40 o 
  -6   3  12     1882.68     1933.07    128.07 o 
  -5   3  12     1338.09     1418.27    116.68 o 
  -4   3  12      535.72      507.00     85.06 o 
  -3   3  12     4398.80     4310.92    182.78 o 
  -2   3  12     1643.07     1459.06    126.65 o 
  -1   3  12     4803.94     4427.61    216.65 o 
   0   3  12     2505.22     2329.65    176.32 o 
   1   3  12      491.04      626.29    146.09 o 
   2   3  12     1445.37     1209.14    275.27 o 
   3   3  12        9.25      -18.71    165.40 o 
  -9   4  12     2568.96     2937.30    229.23 o 
  -8   4  12       33.40       36.09     75.05 o 
  -7   4  12     2390.72     2485.38    138.78 o 
  -6   4  12      377.55      292.56     77.79 o 
  -5   4  12      520.64      547.48     86.29 o 
  -4   4  12      926.99      904.47    104.35 o 
  -3   4  12        0.60       -2.03     59.12 o 
  -2   4  12     2550.12     2743.97    231.34 o 
  -1   4  12     1809.26     1861.27    146.80 o 
   0   4  12     1024.94     1023.43    139.49 o 
   1   4  12     1614.36     1803.14    325.37 o 
   2   4  12        4.82     -147.29    147.29 o 
  -9   5  12       84.38       73.12    104.02 o 
  -8   5  12     2201.14     2224.04    179.27 o 
  -7   5  12      307.98      318.51    109.96 o 
  -6   5  12     1540.08     1616.51    189.68 o 
  -5   5  12      491.42      455.34     86.54 o 
  -4   5  12      116.38      124.38     68.13 o 
  -3   5  12      972.64     1072.15    105.34 o 
  -2   5  12      824.93      860.38     98.98 o 
  -1   5  12      728.87      649.64     93.51 o 
   0   5  12     2932.01     2782.23    176.87 o 
   1   5  12        7.80       70.02    166.61 o 
  -8   6  12      329.57      332.29    106.45 o 
  -7   6  12     1660.39     1286.59    238.80 o 
  -6   6  12     1891.00     1885.71    133.01 o 
  -5   6  12       89.65       79.69     60.12 o 
  -4   6  12      700.00      680.94    125.14 o 
  -3   6  12      386.86      375.69     81.89 o 
  -2   6  12      508.86      623.95     97.63 o 
  -1   6  12     2526.54     2644.66    165.84 o 
  -7   7  12     1313.79     1209.08    154.35 o 
  -6   7  12      770.93      826.35     91.67 o 
  -5   7  12     1359.15     1329.89    131.18 o 
  -4   7  12       29.15       -8.51     70.95 o 
  -3   7  12      794.59      746.35    116.51 o 
   1  -9  13       39.24       -3.96    127.84 o 
   2  -9  13      879.78      701.90    146.40 o 
   3  -9  13      170.58      473.88    236.64 o 
  -2  -8  13     1000.31     1111.15    214.65 o 
  -1  -8  13     1276.12     1275.23    243.88 o 
   0  -8  13      271.83      -50.17    170.84 o 
   1  -8  13     1029.98      924.92    187.36 o 
   2  -8  13       21.52       78.91    100.70 o 
   3  -8  13      662.66      452.45    124.68 o 
   4  -8  13      523.90      383.78    149.61 o 
  -3  -7  13      381.30      164.50    138.80 o 
  -2  -7  13      992.65     1266.17    211.89 o 
  -1  -7  13      525.89      301.56    168.42 o 
   0  -7  13     1589.90     2009.61    495.91 o 
   1  -7  13       21.81      -56.29    100.78 o 
   2  -7  13      719.48      716.70    133.92 o 
   3  -7  13      677.97      679.00    136.43 o 
   4  -7  13      440.52      287.20    320.24 o 
   5  -7  13     2033.22     2421.52    257.83 o 
  -4  -6  13      997.45      814.84    172.76 o 
  -3  -6  13      484.94      667.06    162.83 o 
  -2  -6  13      580.28      636.26    162.79 o 
  -1  -6  13     3192.70     3505.67    446.11 o 
   0  -6  13       33.20      162.40    205.85 o 
   1  -6  13     2634.96     2535.20    262.71 o 
   2  -6  13      798.16      959.49    146.14 o 
   3  -6  13      566.55      551.74    126.88 o 
   4  -6  13     1073.73     1102.82    153.66 o 
   5  -6  13        0.24      -30.94    102.01 o 
  -5  -5  13     1364.76     1580.62    175.14 o 
  -4  -5  13        7.11      142.31     92.31 o 
  -3  -5  13      621.11      380.45    277.69 o 
  -2  -5  13     1814.93     1744.25    220.02 o 
  -1  -5  13      414.70      333.18    233.32 o 
   0  -5  13     3931.50     4360.66    312.96 o 
   1  -5  13      660.64      693.42    162.83 o 
   2  -5  13     1814.12     1856.03    245.10 o 
   3  -5  13     1596.47     1533.00    168.60 o 
   4  -5  13      267.23      289.94    130.80 o 
   5  -5  13     2406.96     2512.05    257.67 o 
  -6  -4  13     2411.93     2380.97    200.07 o 
  -5  -4  13        1.95      -16.23     77.96 o 
  -4  -4  13     2114.42     2061.84    181.49 o 
  -3  -4  13      665.42      755.16    120.67 o 
  -2  -4  13      576.14      644.84    117.18 o 
  -1  -4  13     3617.71     3499.78    278.69 o 
   0  -4  13       67.79      154.76    105.70 o 
   1  -4  13     3136.96     3411.92    312.40 o 
   2  -4  13     2666.10     2571.35    195.65 o 
   3  -4  13      582.89      525.55    117.09 o 
   4  -4  13     2024.87     2123.45    193.81 o 
   5  -4  13       20.98      -13.91     84.95 o 
  -7  -3  13     1516.86     1573.64    307.87 o 
  -6  -3  13       22.14      -57.74    111.89 o 
  -5  -3  13     3101.44     3333.18    211.28 o 
  -4  -3  13      314.46      139.62     86.88 o 
  -3  -3  13     1567.80     1470.93    155.63 o 
  -2  -3  13     1807.97     1704.20    160.79 o 
  -1  -3  13      385.01      522.90    105.00 o 
   0  -3  13     3744.56     3386.61    535.15 o 
   1  -3  13     1400.21     1344.36    274.06 o 
   2  -3  13     1976.77     1465.70    296.40 o 
   3  -3  13     1929.73     1709.14    208.78 o 
   4  -3  13       20.31       89.93    115.88 o 
   5  -3  13     1784.34     1967.65    237.81 o 
  -7  -2  13       76.49       64.01    113.43 o 
  -6  -2  13     3586.60     3293.83    204.45 o 
  -5  -2  13      145.78       53.96     78.11 o 
  -4  -2  13     1474.81     1419.79    159.36 o 
  -3  -2  13     1036.02      994.71    129.35 o 
  -2  -2  13       78.69       82.13     74.30 o 
  -1  -2  13     1561.06     1647.79    193.17 o 
   0  -2  13      115.83      189.55    152.12 o 
   1  -2  13     1002.53     1085.99    243.28 o 
   2  -2  13     3711.99     3550.15    403.25 o 
   3  -2  13        9.90     -129.79    129.79 o 
   4  -2  13     2089.47     1764.51    335.03 o 
   5  -2  13      338.02      298.81    220.34 o 
  -8  -1  13      207.57      130.07    111.81 o 
  -7  -1  13      834.98      945.86    276.78 o 
  -6  -1  13      135.99      171.99     84.89 o 
  -5  -1  13     2484.76     2471.27    177.97 o 
  -4  -1  13     1695.10     1798.02    158.73 o 
  -3  -1  13      745.16      542.13    124.99 o 
  -2  -1  13     2283.51     2291.91    164.14 o 
  -1  -1  13        5.04        8.06     84.30 o 
   0  -1  13     1336.40     1437.39    183.48 o 
   1  -1  13     1681.86     1779.60    307.26 o 
   2  -1  13      129.49      190.76    162.99 o 
   3  -1  13     2948.32     2796.77    380.31 o 
   4  -1  13      625.30     1005.10    269.84 o 
  -8   0  13      941.72      731.58    148.38 o 
  -7   0  13      130.67      166.35     99.23 o 
  -6   0  13     2568.45     2683.93    436.38 o 
  -5   0  13     2498.20     2514.42    176.33 o 
  -4   0  13     1037.02      869.82    255.95 o 
  -3   0  13     3912.58     3795.69    203.36 o 
  -2   0  13       48.12       40.29     66.50 o 
  -1   0  13     2086.80     2302.61    330.20 o 
   0   0  13      436.54      321.49    157.25 o 
   1   0  13      877.47      874.11    232.41 o 
   2   0  13     3328.15     3475.29    408.08 o 
   3   0  13      216.69      151.52    177.48 o 
   4   0  13     2478.62     2231.14    370.05 o 
  -8   1  13       27.25      -11.10     88.87 o 
  -7   1  13      953.65      895.07    150.79 o 
  -6   1  13      297.55      349.97    109.87 o 
  -5   1  13     1819.16     1748.02    146.11 o 
  -4   1  13     3943.39     4302.29    215.13 o 
  -3   1  13      199.34      260.49     71.09 o 
  -2   1  13     4827.36     4981.06    190.88 o 
  -1   1  13      429.36      479.81    131.60 o 
   0   1  13     1594.60     1421.09    187.27 o 
   1   1  13     1596.54     1657.06    306.06 o 
   2   1  13       36.92      134.62    159.97 o 
   3   1  13     4144.40     4455.64    475.69 o 
  -8   2  13     1353.47     1639.32    170.23 o 
  -7   2  13        4.92       17.04     88.13 o 
  -6   2  13     1174.44     1327.12    223.45 o 
  -5   2  13     2824.89     3013.96    159.07 o 
  -4   2  13      839.40      943.67    105.22 o 
  -3   2  13     5293.27     5768.44    210.46 o 
  -2   2  13      315.77      194.48     70.12 o 
  -1   2  13     3348.53     3809.02    205.95 o 
   0   2  13      640.83      447.03    147.29 o 
   1   2  13      567.61      707.49    215.51 o 
   2   2  13     1595.93     1619.63    317.53 o 
  -8   3  13       25.85       -9.02     84.06 o 
  -7   3  13     1458.38     1480.82    139.22 o 
  -6   3  13      225.01      258.56     75.86 o 
  -5   3  13      793.01      765.96    101.71 o 
  -4   3  13     3480.46     3319.00    170.80 o 
  -3   3  13       26.83       -8.75     63.62 o 
  -2   3  13     3129.09     3043.44    172.06 o 
  -1   3  13     1197.42     1135.56    122.66 o 
   0   3  13      922.14      938.64    172.76 o 
   1   3  13      475.65      157.56    173.25 o 
   2   3  13       20.61       62.78    175.67 o 
  -8   4  13     1165.66     1107.42    111.82 o 
  -7   4  13       50.76       88.31     68.00 o 
  -6   4  13      189.82      121.95     71.53 o 
  -5   4  13      721.27      477.71    183.50 o 
  -4   4  13       23.49      -16.52     81.82 o 
  -3   4  13     2028.39     2077.95    154.28 o 
  -2   4  13      770.90      695.86    107.03 o 
  -1   4  13     1331.20     1290.16    134.64 o 
   0   4  13      958.16     1192.01    155.17 o 
  -7   5  13      866.50      883.96    123.29 o 
  -6   5  13      398.15      549.10     95.02 o 
  -5   5  13       99.40       97.31     78.33 o 
  -4   5  13     1521.03     1606.58    139.75 o 
  -3   5  13      187.87       29.40     75.80 o 
  -2   5  13     1249.71     1045.81    127.63 o 
  -1   5  13     2588.89     2698.96    186.31 o 
  -6   6  13      270.57      237.78     81.34 o 
  -5   6  13      947.06      781.80    111.42 o 
  -4   6  13       84.30      143.24     82.78 o 
  -3   6  13     1309.63     1487.54    129.76 o 
   1  -8  14       18.69       27.77    184.12 o 
  -2  -7  14      760.72      826.54    189.00 o 
  -1  -7  14     1692.70     1378.83    369.74 o 
   0  -7  14        1.11      148.20    274.67 o 
   1  -7  14     1829.05     1811.92    244.79 o 
   2  -7  14       51.07       40.87    125.26 o 
   3  -7  14      520.34      569.90    135.96 o 
  -3  -6  14      906.26      975.41    192.89 o 
  -2  -6  14     1616.90     1550.74    257.46 o 
  -1  -6  14       98.68       26.26    108.63 o 
   0  -6  14     3041.18     3262.06    434.94 o 
   1  -6  14      293.73       91.24    128.08 o 
   2  -6  14     1094.94     1027.45    195.28 o 
   3  -6  14      786.47      916.38    176.71 o 
   4  -6  14      106.11      102.57    101.35 o 
  -4  -5  14     1031.61      878.76    195.59 o 
  -3  -5  14      699.63      845.94    175.14 o 
  -2  -5  14      447.92      484.61    151.18 o 
  -1  -5  14     3174.90     3506.35    756.99 o 
   0  -5  14      142.20      167.58    119.46 o 
   1  -5  14     3199.42     3443.02    378.50 o 
   2  -5  14      409.92      335.60    134.98 o 
   3  -5  14      791.75     1102.57    201.25 o 
   4  -5  14     1425.39     1443.25    219.66 o 
  -5  -4  14     2022.18     2187.77    375.37 o 
  -4  -4  14       34.86       18.31     89.99 o 
  -3  -4  14     1020.82      986.00    266.52 o 
  -2  -4  14     1713.43     1956.93    641.09 o 
  -1  -4  14       31.76      -50.85     88.09 o 
   0  -4  14     3850.17     3996.86    438.86 o 
   1  -4  14     1199.93     1309.00    197.51 o 
   2  -4  14     1965.28     2389.28    340.16 o 
   3  -4  14      681.13      604.64    184.12 o 
   4  -4  14      139.60      319.48    140.83 o 
  -6  -3  14     1971.91     2057.31    267.06 o 
  -5  -3  14       25.47       61.80     90.70 o 
  -4  -3  14     1136.72     1348.87    200.51 o 
  -3  -3  14      286.12      181.75    146.71 o 
  -2  -3  14       57.47       67.24     88.25 o 
  -1  -3  14     2423.08     3018.44    355.56 o 
   0  -3  14      500.89      361.74    129.31 o 
   1  -3  14     1449.23     1318.38    262.29 o 
   2  -3  14     1901.49     1486.22    301.83 o 
   3  -3  14      236.52      598.23    226.98 o 
   4  -3  14      835.14      516.13    231.20 o 
  -6  -2  14      140.50       38.08     85.88 o 
  -5  -2  14     2053.11     1810.38    173.49 o 
  -4  -2  14      573.02      478.03    108.59 o 
  -3  -2  14      353.29      259.70    110.01 o 
  -2  -2  14      896.97      920.36    130.80 o 
  -1  -2  14      171.95     -109.26    117.11 o 
   0  -2  14     1991.15     2069.36    329.00 o 
   1  -2  14     3351.56     3364.22    403.25 o 
   2  -2  14      620.31      877.12    248.11 o 
   3  -2  14     1951.47      851.17    257.16 o 
   4  -2  14       84.62      -22.34    163.59 o 
  -7  -1  14        4.87       55.20    109.46 o 
  -6  -1  14     2252.85     2043.85    178.02 o 
  -5  -1  14      514.44      551.28    112.41 o 
  -4  -1  14     1090.87     1092.92    140.30 o 
  -3  -1  14      684.59      465.70    179.89 o 
  -2  -1  14       23.29       -1.98     71.40 o 
  -1  -1  14     1281.81     1433.56    251.73 o 
   0  -1  14     1315.76     1286.41    277.69 o 
   1  -1  14      471.02      465.42    199.81 o 
   2  -1  14     3980.75     4071.11    443.69 o 
   3  -1  14       20.00      141.26    176.87 o 
  -7   0  14     1965.52     1810.51    204.55 o 
  -6   0  14      689.61      853.58    144.56 o 
  -5   0  14     2730.56     2935.78    235.80 o 
  -4   0  14     2354.22     1987.42    209.37 o 
  -3   0  14      360.17      334.68     99.99 o 
  -2   0  14     1636.62     1795.44    164.66 o 
  -1   0  14       85.92      149.67    103.60 o 
   0   0  14     1583.95     1661.28    309.68 o 
   1   0  14     3047.46     2828.16    386.95 o 
   2   0  14      160.10      214.30    193.17 o 
   3   0  14     3619.63     3908.72    464.22 o 
  -7   1  14       65.34       36.69     98.99 o 
  -6   1  14     1840.46     1795.56    200.24 o 
  -5   1  14     2256.07     1975.46    207.77 o 
  -4   1  14     1468.96     1548.07    151.84 o 
  -3   1  14     3033.42     3702.24    311.74 o 
  -2   1  14       13.23       23.14     80.76 o 
  -1   1  14     1378.23     1472.84    195.53 o 
   0   1  14     1272.15     1240.53    284.93 o 
   1   1  14      678.62      686.97    223.96 o 
   2   1  14     3748.12     4103.10    467.84 o 
  -7   2  14     2159.81     2297.17    211.35 o 
  -6   2  14      446.65      535.72    133.35 o 
  -5   2  14     1541.70     1354.17    128.14 o 
  -4   2  14     2983.82     2734.94    162.02 o 
  -3   2  14       86.74       96.60     89.10 o 
  -2   2  14     1818.98     1610.11    166.67 o 
  -1   2  14      192.28       86.02     88.32 o 
   0   2  14      535.81      600.65    225.77 o 
   1   2  14     1381.66      609.10    237.24 o 
  -7   3  14       47.27      123.65    100.73 o 
  -6   3  14      578.46      528.62     97.50 o 
  -5   3  14     1691.07     1548.84    195.40 o 
  -4   3  14      284.01      192.31     79.29 o 
  -3   3  14     2716.90     2302.68    161.09 o 
  -2   3  14      145.19       95.80     93.46 o 
  -1   3  14      415.15      368.90    209.86 o 
   0   3  14      323.04      353.14    202.83 o 
  -6   4  14      450.44      482.56     97.13 o 
  -5   4  14      123.95       94.61    116.93 o 
  -4   4  14     2353.50     2339.49    165.32 o 
  -3   4  14       95.69      155.41     82.63 o 
  -2   4  14     1376.91     1517.86    163.55 o 
  -1  -6  15     2380.19     2860.15    305.50 o 
   0  -6  15       10.83      -50.75    120.15 o 
   1  -6  15     1738.55     1962.48    260.54 o 
  -3  -5  15      744.02      798.37    213.70 o 
  -2  -5  15     1957.52     1902.62    339.86 o 
  -1  -5  15      101.94      133.84    129.78 o 
   0  -5  15     2091.89     1977.78    388.16 o 
   1  -5  15       71.34      -55.62    107.30 o 
   2  -5  15     1268.16      873.28    189.49 o 
  -4  -4  15      706.86      550.31    162.83 o 
  -3  -4  15      860.78      995.70    193.48 o 
  -2  -4  15      278.94      261.58    130.17 o 
  -1  -4  15     2858.78     2806.10    286.44 o 
   0  -4  15      232.22       14.52    114.52 o 
   1  -4  15     1429.67     1071.59    201.32 o 
   2  -4  15      410.31      313.29    143.15 o 
  -5  -3  15      506.11      510.55    134.92 o 
  -4  -3  15      396.78      383.86    117.74 o 
  -3  -3  15      152.95      224.84    126.67 o 
  -2  -3  15     1712.99     1550.18    244.18 o 
  -1  -3  15      171.75       78.82    114.29 o 
   0  -3  15     1780.31     1500.58    214.15 o 
   1  -3  15     1255.72     1428.49    220.36 o 
   2  -3  15      461.86      378.41    145.80 o 
  -5  -2  15      196.27      134.40    100.13 o 
  -4  -2  15      349.88      201.79    129.52 o 
  -3  -2  15      637.93      746.24    130.72 o 
  -2  -2  15        2.11        6.04    103.30 o 
  -1  -2  15     2098.55     1306.93    291.57 o 
   0  -2  15     1113.15     1393.86    303.04 o 
   1  -2  15      830.89      656.18    248.11 o 
   2  -2  15     1736.42     1012.34    272.25 o 
  -5  -1  15     1012.34     1052.06    147.11 o 
  -4  -1  15      825.47      959.13    143.01 o 
  -3  -1  15      180.83      159.08    114.86 o 
  -2  -1  15     1452.63     1243.20    192.19 o 
  -1  -1  15      356.97      405.06    208.87 o 
   0  -1  15     1497.85     1672.15    325.37 o 
   1  -1  15     2669.93     2608.43    396.00 o 
  -6   0  15     2032.43     1937.81    179.99 o 
  -5   0  15      692.11      762.03    160.97 o 
  -4   0  15      727.02      827.63    166.53 o 
  -3   0  15     1146.00     1405.97    196.95 o 
  -2   0  15       66.38       63.92     89.62 o 
  -1   0  15     1650.81     1634.72    318.13 o 
   0   0  15     1119.55      821.59    249.92 o 
   1   0  15     1066.99     1408.95    310.28 o 
  -6   1  15      334.87       82.28    113.71 o 
  -5   1  15     1887.04     1857.36    216.71 o 
  -4   1  15     1966.00     1811.30    524.58 o 
  -3   1  15      197.58      241.85     96.15 o 
  -2   1  15     1940.23     1657.41    190.72 o 
  -1   1  15       65.43      -40.80    107.64 o 
   0   1  15      982.14      537.86    234.22 o 
  -5   2  15     1428.99     1535.61    204.23 o 
  -4   2  15      231.28      307.17    106.52 o 
  -3   2  15     1281.39     1202.48    157.10 o 
  -2   2  15        9.62      -43.26     84.75 o 
  -1   2  15      469.51      395.08    236.94 o 
  -4   3  15     2211.91     2087.51    190.13 o 
  -2  -2  16     2238.68     1938.65    272.55 o 
  -1  -2  16      188.89      301.96    142.91 o 
  -2  -1  16       13.08      130.39    168.42 o 
                                                 
